# Supplementary material for: Elucidation of Cross-Talk and Specificity of Early Response Mechanisms to Salt and PEG-Simulated Drought Stresses in Brassica napus Using Comparative Proteomic Analysis
Source: PLoS One. 2015 Oct 8;10(10):e0138974. doi: 10.1371/journal.pone.0138974 (PMC4598015; doi:10.1371/journal.pone.0138974)
Supplement: S2 Table — (XLS) [file pone.0138974.s003.xls]

## Sheet: S2 Table
S2 Table. Overview of protein identification results of Brassica napus leaves proteins by iTRAQ-LC/MSMS method.
Group name	Total spectra	Spectra	Unique spectra	Peptide	Unique peptide	Protein
Brassica	339224	63645	37623	18841	12847	5583
