# Supplementary material for: Elucidation of Cross-Talk and Specificity of Early Response Mechanisms to Salt and PEG-Simulated Drought Stresses in Brassica napus Using Comparative Proteomic Analysis
Source: PLoS One. 2015 Oct 8;10(10):e0138974. doi: 10.1371/journal.pone.0138974 (PMC4598015; doi:10.1371/journal.pone.0138974)
Supplement: S6 Table — (XLS) [file pone.0138974.s007.xls]

## Sheet: S6 Table
S6 Table. Drought-specific Differentially expressed proteins (DEPs) in the leaves of B.napus treated by 25% PEG6000 for 4 h.
Hits	B.napus Accession	Mass	Seq	Score	Cov	SameSets	Spectrum	Unique Spectrum	Peptide	Unique Peptide	CK_r1_113-VS-PE_r1_115	CK_r2_117-VS-PE_r2_119	CK-VS-PE@Mean	CK-VS-PE@SD	NCBInr Accession	NCBInr Description	Uniprot_Swissprot Accession	Uniprot_Swissprot Description	Protein_or_Domain	COG Identity	COG E-Value	COG_ID	COG Function-Description	COG Code	COG Functional-Categories	KEGG(ko_id|rank|evalue|score|identity|ko_definition)	GO Biological_Process	GO Molecular_Function	GO Cellular_Component
Photosynthesis
97	Fna_82951	45891	MATAPLSGFFLTSLSPSQPSLQKQTLRSSPTVACLPSSSSSSSSSSSSRSVPTLIRNEPVFAAPAPIITPYWSEEMGSEAYEEAIEALKKLIIEKEELKTVAAAKVEQATAALQTGTSSDKKAFDPVENIKQGFITFKKEKYETNPALYGELAKGQSPKYMVFACSDSRVCPSHVLNFQPGEAFVVRNIANMVPPFDKVKYGGVGAAIEYAVLHLKVENIVVIGHSACGGIKGLMSFPLDGNNSTDFIEDWVKICLPAKSKVISELGDSAFEDQCGRCEREAVNVSLANLLTYPFVREGLVKGTLALKGGYYDFIKGAFELWGLEFGLSETSSVKDVATILHWKL	7563	44.1	-	389	18	13	2	1.573	2.096	1.8345	0.369817	gi|62321409|dbj|BAD94771.1|	carbonic anhydrase, chloroplast precursor [Arabidopsis thaliana]	sp|P27140|CAHC_ARATH	Carbonic anhydrase, chloroplastic OS=Arabidopsis thaliana GN=CA1 PE=1 SV=2	BMEI0222	139	1e-32	COG0288	Carbonic anhydrase	P	Inorganic ion transport and metabolism ;	K01673|1|4e-157|551|aly:ARALYDRAFT_477371|carbonic anhydrase [EC:4.2.1.1]	GO:0019684//photosynthesis, light reaction;GO:0031348//negative regulation of defense response;GO:0006098//pentose-phosphate shunt;GO:0009595//detection of biotic stimulus;GO:0010119//regulation of stomatal movement;GO:0009867//jasmonic acid mediated signaling pathway;GO:0009697//salicylic acid biosynthetic process;GO:0009862//systemic acquired resistance, salicylic acid mediated signaling pathwa…	GO:0008270//zinc ion binding;GO:0004089//carbonate dehydratase activity	GO:0009941//chloroplast envelope;GO:0048046//apoplast;GO:0010319//stromule;GO:0005829//cytosol;GO:0009570//chloroplast stroma;GO:0009535//chloroplast thylakoid membrane
102	Fna_21599	40376	MAAIASLSFPALGQSGKLSNPTPSRPLASFSAISRRISRRSLTSSRPSTSSSKFVIHCMSSVTDVPPVSETKSNFLKAYKRPIPSIYNTVLQELIVQQHLMRYKRTYRYDPVFALGFVTVYDQLMDGYPSDQDRDSIFQAYVEALNEDPKQYRIDAQKMEEWARSQTSASLVDFSSKEGEVEAILKDISERAGSKEGFSYSRFFAVGLFRLLELAGATDPTVLDKLCASLNINKKSVDRDLDVYRNLLSKLVQAKELLKEYVEREKKKRGERAESQKANESISKSLGDNNSLSFLV	565	26.4	1	24	24	8	8	1.233	1.234	1.2335	0.000707107	gi|157849728|gb|ABV89647.1|	chloroplast light-regulated protein [Brassica rapa]	sp|Q9SKT0|THF1_ARATH	Protein THYLAKOID FORMATION 1, chloroplastic OS=Arabidopsis thaliana GN=THF1 PE=1 SV=1	-	-	-	-	-	-	-	-	GO:0007186//G-protein coupled receptor signaling pathway;GO:0006655//phosphatidylglycerol biosynthetic process;GO:0035304//regulation of protein dephosphorylation;GO:0010207//photosystem II assembly;GO:0019288//isopentenyl diphosphate biosynthetic process, mevalonate-independent pathway;GO:0009902//chloroplast relocation;GO:0042742//defense response to bacterium;GO:0009773//photosynthetic electro…	GO:0005515//protein binding	GO:0009527//plastid outer membrane;GO:0009941//chloroplast envelope;GO:0010319//stromule;GO:0009570//chloroplast stroma;GO:0009523//photosystem II;GO:0009535//chloroplast thylakoid membrane;GO:0009528//plastid inner membrane
113	Fna_54781	34076	MAYSACFLHQSALASSAARSSSSSPSQRYVSLSKPVQIVCKAQQPHEDDNSAVSRRLALTLLVGAAAVGSKVSPADAAYGEAANVFGKPKKNTDFTPYSGDGFQVQVPAKWNPSREVEYPGQVLRYEDNFDATSNLNVMVTPTDKKSITDYGSPEEFLSQVNYLLGKQAYFGETASEGGFDNNAVATANILETNVSDVGGKPYYYLSVLTRTADGDEGGKHQLITATVNGGKLYICKAQAGDKRWFKGANKFVEKAATSFSVA	2836	19.4	-	103	10	5	2	0.809	0.891	0.85	0.0579828	gi|312282625|dbj|BAJ34178.1|	unnamed protein product [Thellungiella halophila]	sp|Q96334|PSBP_BRAJU	Oxygen-evolving enhancer protein 2, chloroplastic (Fragment) OS=Brassica juncea GN=PSBP PE=2 SV=1	-	-	-	-	-	-	-	K02717|1|2e-122|436|aly:ARALYDRAFT_470689|photosystem II oxygen-evolving enhancer protein 2	GO:0010155//regulation of proton transport;GO:0031348//negative regulation of defense response;GO:0010218//response to far red light;GO:0009595//detection of biotic stimulus;GO:0009744//response to sucrose stimulus;GO:0009867//jasmonic acid mediated signaling pathway;GO:0009697//salicylic acid biosynthetic process;GO:0009862//systemic acquired resistance, salicylic acid mediated signaling pathway…	GO:0016491//oxidoreductase activity;GO:0005509//calcium ion binding;GO:0008266//poly(U) RNA binding	GO:0009941//chloroplast envelope;GO:0048046//apoplast;GO:0030095//chloroplast photosystem II;GO:0009570//chloroplast stroma;GO:0009654//oxygen evolving complex;GO:0019898//extrinsic to membrane;GO:0009543//chloroplast thylakoid lumen
55	Fna_12144	33103	METALLRFRVSFSCHPHPHHKKIAAHHRVNNEIPGGYEDEWSPKVLSRRSLLATASGLSLASSTSLAFPGEGLAVVKQGLLAGRVPGLSEPDDEGWRTYRRPDEKSGGHGVGWSPIIPYAFSVPQDWNEVPVSIADLGGTEIDLRFASPKEGRLSVIVAPVLRFADNLGDNVKIENIGTPAKVINAFGPEVIGENVEGKVLSSNVAEHDGRLYYQFELEPPHVLITATAAGNRLYLFSVTGNGLQWKRYYKDLKKIATSFRVV	220	19	1	10	10	4	4	0.865	0.821	0.843	0.0311127	gi|118489766|gb|ABK96683.1|	unknown [Populus trichocarpa x Populus deltoides]	sp|O49292|PPD4_ARATH	PsbP domain-containing protein 4, chloroplastic OS=Arabidopsis thaliana GN=PPD4 PE=1 SV=2	-	-	-	-	-	-	-	-	GO:0006098//pentose-phosphate shunt;GO:0019288//isopentenyl diphosphate biosynthetic process, mevalonate-independent pathway;GO:0019760//glucosinolate metabolic process;GO:0000023//maltose metabolic process;GO:0019252//starch biosynthetic process;GO:0015979//photosynthesis;GO:0043085//positive regulation of catalytic activity	GO:0005509//calcium ion binding	GO:0019898//extrinsic to membrane;GO:0009570//chloroplast stroma;GO:0009654//oxygen evolving complex;GO:0009543//chloroplast thylakoid lumen
5	Fna_15632	29673	MSLTIPTNLVLNKKTLTQSLHKSTARFVCSTDDNKSLKAFSAAVALSSILLSSPMPAAADISGLTPCKESKQFAKREKQQIKKLQSSLKLYAPESAPALALNAQIEKTKRRFDNYGKYGLLCGADGLPHLIVNGDQRHWGEFITPGLLFLYIAGWIGWVGRSYLIAISDEKKPAMKEIIIDVPLASRLIFRGFIWPVAAYRALLNGDLIAKDV	946	27.7	2	42	42	5	5	0.939	0.68	0.8095	0.183141	gi|297846544|ref|XP_002891153.1|	At1g31330/T19E23_1 [Arabidopsis lyrata subsp. lyrata] >gi|297336995|gb|EFH67412.1| At1g31330/T19E23_1 [Arabidopsis lyrata subsp. lyrata]	sp|Q9SHE8|PSAF_ARATH	Photosystem I reaction center subunit III, chloroplastic OS=Arabidopsis thaliana GN=PSAF PE=1 SV=1	-	-	-	-	-	-	-	K02694|1|8e-94|340|aly:ARALYDRAFT_473640|photosystem I subunit III	GO:0019344//cysteine biosynthetic process;GO:0015979//photosynthesis	-	GO:0010287//plastoglobule;GO:0009941//chloroplast envelope;GO:0009538//photosystem I reaction center;GO:0009535//chloroplast thylakoid membrane
25	Fna_75802	20609	MATNLLKLSSQIRRLSPLTRSLTVRTSATSTGSKKVSDRIVKLSAIDADGDKKDIIGLSGQTLLRALTHTGLIDPLSHRLEDIDACSAECEVQIAEEWLEKLPPRTYDEEYVLKRNSRSRVLNKHSRLGCQVVLTQELQGMVVAVPEAKPWDIP	95	22.7	1	4	4	3	3	0.635	0.948	0.7915	0.221324	gi|18397961|ref|NP_566309.1|	2Fe-2S ferredoxin-like protein [Arabidopsis thaliana] >gi|297829298|ref|XP_002882531.1| electron carrier/ iron ion binding protein [Arabidopsis lyrata subsp. lyrata] >gi|297328371|gb|EFH58790.1| electron carrier/ iron ion binding protein [Arabidopsis lyrata subsp. lyrata] >gi|332641027|gb|AEE74548.1| 2Fe-2S ferredoxin-like protein [Arabidopsis thaliana]	-	-	RC0261	49.7	2e-06	COG0633	Ferredoxin	C	Energy production and conversion ;	K13448|1|4e-46|181|vvi:100267033|calcium-binding protein CML	GO:0009853//photorespiration;GO:0006511//ubiquitin-dependent protein catabolic process;GO:0080129//proteasome core complex assembly;GO:0051788//response to misfolded protein	GO:0051536//iron-sulfur cluster binding;GO:0009055//electron carrier activity	GO:0009507//chloroplast;GO:0005739//mitochondrion
9	Fna_06186	18922	MATLPLPITTTISLPKPCISNSFSFPFRNVSLSTRTRRMYLTGGVVSRSYKVVVEQDGKTTELEVEPDETILSKALESGMDVPYDCNLGVCMTCPAKLVTGTVDQSDGMLSEDVVERGYALLCASYPTSDCHIKMIPEEELLSLQLATAND	710	23.2	1	11	11	2	2	0.663	0.913	0.788	0.176777	gi|226528425|ref|NP_001147025.1|	ferredoxin [Zea mays] >gi|195606586|gb|ACG25123.1| ferredoxin [Zea mays]	sp|P00252|FER1_NOSMU	Ferredoxin-1 OS=Nostoc muscorum PE=1 SV=2	alr0784	98.2	5e-21	COG0633	Ferredoxin	C	Energy production and conversion ;	K02639|1|8e-78|286|zma:100280635|ferredoxin	GO:0006098//pentose-phosphate shunt;GO:0019288//isopentenyl diphosphate biosynthetic process, mevalonate-independent pathway;GO:0015995//chlorophyll biosynthetic process;GO:0022900//electron transport chain;GO:0045893//positive regulation of transcription, DNA-dependent;GO:0006364//rRNA processing	GO:0009055//electron carrier activity;GO:0046872//metal ion binding;GO:0051537//2 iron, 2 sulfur cluster binding	GO:0009507//chloroplast
Carbohydrate and energy metabolism
167	Fna_38612	50037	MSTTGQIIRCKAAVCWEAGKPLVMEEVEVAPPQKHEVRIKILFTSLCHTDVYFWEAKGQTPLFPRIFGHEAGGIVESVGEGVTDLQPGDHVLPIFTGECGDCPHCHSEESNMCDLLRINTERGGMIHDGESRFSINGKPIYHFLGTSTFSEYTVVHSGQVAKINPEAPLDKVCIVSCGLSTGLGATLNVAKPKKGQSVAIFGLGAVGLAAAEGARIAGAGRIIGVDLNPKRFEEAKKFGVTEFVNPKEHDKPVQQVIAEMTNGGVDRSVECTGSIQAMIQAFECVHDGWGVAVLVGVPSKDDAFKTHPMNLLNERTLKGTFFGNYKPKTDIPGVVEKYMNKELELEKFITHTVPFSEINKAFDYMLKGESIRCIITMGA	162	8.2	1	3	3	2	2	2.017	1.211	1.614	0.569928	gi|330414748|gb|AEC13713.1|	alcohol dehydrogenase 1 [Brassica rapa]	sp|P06525|ADH1_ARATH	Alcohol dehydrogenase class-P OS=Arabidopsis thaliana GN=ADH1 PE=1 SV=2	YPO1502	403	3e-112	COG1062	Zn-dependent alcohol dehydrogenases, class III	C	Energy production and conversion ;	K00001|1|0.0|701|aly:ARALYDRAFT_895598|alcohol dehydrogenase [EC:1.1.1.1]	GO:0055114//oxidation-reduction process	GO:0016491//oxidoreductase activity;GO:0000166//nucleotide binding;GO:0008270//zinc ion binding	-
99	Fna_33801	37394	MVPEPTGSSSSQGQGCRALPQQWGLRSDRWDVSVVRLAGKLAWISPVPVVRNARVLHVPEMDPIKYFTFSMIISILGIRGILLNRRNIPIMSMPIESMLLAVNSNFLVFSVSSDDMMGQVFASLVPTVAAAESAIGLAIFVITFRVRGTIAVEFINSIQGFIIFSRKSLGTTFKATLDGRIQAIQEESQQFPNPNEVVPPESNEQQRLLRISLRICGTVVESLPMARCAPKCEKTVQALLCRNLNVKSATLTNATSSRRIRFQDDLVTKFYTLVGNQFAYSSISKAERVEFIRESLVVLRMVRGGGFS	67	7.5	-	2	2	2	2	1.817	1.295	1.556	0.36911	gi|353526412|ref|YP_004927484.1|	nad4L (mitochondrion) [Brassica oleracea] >gi|353526519|ref|YP_004927589.1| nad4L (mitochondrion) [Brassica carinata] >gi|353526669|ref|YP_004927838.1| nad4L (mitochondrion) [Brassica rapa subsp. campestris] >gi|353531353|ref|YP_004927741.1| nad4L (mitochondrion) [Brassica juncea] >gi|404481645|ref|YP_006665979.1| NADH dehydrogenase subunit 4L (mitochondrion) [Raphanus sativus] >gi|335354857|gb|A…	sp|Q04613|MI25_ARATH	ATP synthase protein MI25 OS=Arabidopsis thaliana GN=AtMg00640 PE=1 SV=2	BMEI1148	90.5	3e-18	COG0713	NADH:ubiquinone oxidoreductase subunit 11 or 4L (chain K)	C	Energy production and conversion ;	K03882|1|2e-28|124|rcu:RCOM_Mp17|NADH-ubiquinone oxidoreductase chain 4L [EC:1.6.5.3]	GO:0015986//ATP synthesis coupled proton transport	GO:0046933//proton-transporting ATP synthase activity, rotational mechanism;GO:0008270//zinc ion binding	GO:0000276//mitochondrial proton-transporting ATP synthase complex, coupling factor F(o)
169	Fna_75443	34279	MLVAAASTLFSLSSAVFTRRRSFRVSATLSREPSPLLRAAQHTVDSYVESGMVVGLGSGEASDLAIRYLGHQLRSGSIQGVVGVPMSARSASEAAKYGVPLKHFRDDFQIDFAFHDADAVEEGTLVSVIGRRTSTTQEDDYILLQKAKRFTMQSIVKAADEAVFLIKDEQYKSGLEGSIPVLVQSLNWLAVAEEIDDLYLGDAEVWRRASVGDAGPLGGDFPIVTSDGHNILDVIFTTPIPSLANVAKSLDNIDGVVDHGLVMKNRCTVVIAGETEVRTVTLQTSAVEGGV	143	20.6	-	6	6	4	4	1.522	1.347	1.4345	0.123744	gi|297791367|ref|XP_002863568.1|	predicted protein [Arabidopsis lyrata subsp. lyrata] >gi|297309403|gb|EFH39827.1| predicted protein [Arabidopsis lyrata subsp. lyrata]	sp|Q8EMZ1|RPIA2_OCEIH	Ribose-5-phosphate isomerase A 2 OS=Oceanobacillus iheyensis (strain DSM 14371 / JCM 11309 / KCTC 3954 / HTE831) GN=rpiA2 PE=3 SV=1	MJ1603	79.3	7e-15	COG0120	Ribose 5-phosphate isomerase	G	Carbohydrate transport and metabolism ;	K01807|1|3e-126|449|aly:ARALYDRAFT_683686|ribose 5-phosphate isomerase A [EC:5.3.1.6]	GO:0009052//pentose-phosphate shunt, non-oxidative branch;GO:0016556//mRNA modification	GO:0004751//ribose-5-phosphate isomerase activity	GO:0009507//chloroplast
159	Fna_26138	63348	MGSSCEEYEFLSEIGLSSSHNLGNYVGGKWLGNGPVVSTLNPANNQPIAQVVEASLEDYETGLKACEEAAKVWMQVPAPKRGDIVRQIGDALRSKLDYLGRLLSLEMGKILAEGIGEVQEVIDMCDFAVGLSRQLNGSVIPSERPNHMMLEVWNPLGIVGVITAFNFPCAVLGWNACIALVCGNCVVWKGAPTTPLITIAMAKLVAEVLEKNHLPGAIFTAMCGGAEIGEAIAKDTRIPLVSFTGSSKVGLTVQQTVSARSGKTLLELSGNNAIIVMDDADIQLAARSVLFAAVGTAGQRCTTCRRLLLHESVYEKVLEQLLTSYKQVKIGDPLEKGTLLGPLHTPESKKNFEKGIEVIKSQGGRVLTGGKAVDGEGNFVEPTIIEISSDAAVVKEELF…	221	15.1	-	14	5	7	2	1.192	1.472	1.332	0.19799	gi|25090053|sp|Q41247.3|AL7A1_BRANA	RecName: Full=Aldehyde dehydrogenase family 7 member A1; AltName: Full=Antiquitin-1; AltName: Full=Brassica turgor-responsive/drought-induced gene 26 protein; Short=Btg-26 >gi|913941|gb|AAB33843.1| aldehyde dehydrogenase homolog [Brassica napus]	sp|Q41247|AL7A1_BRANA	Aldehyde dehydrogenase family 7 member A1 OS=Brassica napus GN=BTG-26 PE=1 SV=3	TVN1054	500	2e-141	COG1012	NAD-dependent aldehyde dehydrogenases	C	Energy production and conversion ;	K14085|1|0.0|937|ath:AT1G54100|aldehyde dehydrogenase family 7 member A1 [EC:1.2.1.31 1.2.1.8 1.2.1.3]	GO:0055114//oxidation-reduction process;GO:0009651//response to salt stress;GO:0009269//response to desiccation;GO:0009743//response to carbohydrate stimulus;GO:0015996//chlorophyll catabolic process;GO:0009733//response to auxin stimulus;GO:0009737//response to abscisic acid stimulus;GO:0000303//response to superoxide;GO:0009873//ethylene mediated signaling pathway	GO:0004028//3-chloroallyl aldehyde dehydrogenase activity	GO:0005829//cytosol
74	Fna_18250	48547	MVSYLRVSLSFIFSALLISPAVSQSCSSQTFSGDKSYPHCLALPNLKAFLHYSYDAANTTLAVVFSAPPSKPGGWIAWAINPKATGMAGSQALVASKDSKTGVASVTTLNIISYSSLVPGKLSFEVWDVKAEEEAAGTLRIFAKVKVPADLAANGKVNQVWQVGPGVSPNGRIQPHDFNTPNLNAVGSLDLSGATTGVFASGGGGAGNSRIHKRNIHGILNAVSWGILFPIGAMIARYMRIFESADPAWFYVHVSCQFSAYVIGVAGWATGLKLGSESKGIQFSSHRNIGIALFAIATLQMFAMLLRPRKDHKLRFFWNIYHHGGGHSILILGIINVFKGLSILNPEHTYKTAYIAVIATLGGITLLLEAVTWVIVLKRKSANSNNPPKP	264	11.3	1	8	8	3	3	1.571	1.045	1.308	0.371938	gi|297790606|ref|XP_002863188.1|	predicted protein [Arabidopsis lyrata subsp. lyrata] >gi|297309022|gb|EFH39447.1| predicted protein [Arabidopsis lyrata subsp. lyrata]	sp|Q94BT2|AIR12_ARATH	Auxin-induced in root cultures protein 12 OS=Arabidopsis thaliana GN=AIR12 PE=1 SV=3	-	-	-	-	-	-	-	-	GO:0007275//multicellular organismal development	-	GO:0016021//integral to membrane;GO:0009506//plasmodesma;GO:0009507//chloroplast;GO:0005886//plasma membrane
28	Fna_34379	66080	MVKICCIGAGYVGGPTMAVIALKCPSVEVAVVDISVPRITAWNSDQLPIYEPGLDDVVKQCRGKNLFFSTDVEKHVREADIVFVSVNTPTKTRGLGAGKAADLTYWESAARMIADVSVSDKIVVEKSTVPVKTAEAIEKILTHNSKGIKFQILSNPEFLAEGTAIEDLFKPDRVLIGGRETPEGFAAVKALKDVYSQWVPEERILTTNLWSAELSKLAANAFLAQRISSVNAMSALCEATGANVSEVSYAVGKDSRIGPKFLNSSVGFGGSCFQKDILNLVYICECNGLPEVAEYWKQVIKINDYQKTRFVNRIVSSMFNTVSNKKIAVLGFAFKKDTGDTRETPAIDVCKGLLGDKARISIYDPQVTEEQIQRDLTMNKFDWDHPLHLQPMSPTTVKQ…	826	24.4	1	36	11	10	4	1.592	1.016	1.304	0.407294	gi|297811689|ref|XP_002873728.1|	hypothetical protein ARALYDRAFT_488394 [Arabidopsis lyrata subsp. lyrata] >gi|297319565|gb|EFH49987.1| hypothetical protein ARALYDRAFT_488394 [Arabidopsis lyrata subsp. lyrata]	sp|Q9LIA8|UGDH1_ARATH	Probable UDP-glucose 6-dehydrogenase 1 OS=Arabidopsis thaliana GN=UGD1 PE=1 SV=1	BS_tuaD	280	6e-75	COG1004	Predicted UDP-glucose 6-dehydrogenase	M	Cell wall/membrane/envelope biogenesis ;	K00012|1|0.0|975|aly:ARALYDRAFT_488394|UDPglucose 6-dehydrogenase [EC:1.1.1.22]	GO:0006007//glucose catabolic process;GO:0055114//oxidation-reduction process;GO:0048767//root hair elongation;GO:0042732//D-xylose metabolic process;GO:0052546//cell wall pectin metabolic process;GO:0007030//Golgi organization;GO:0007033//vacuole organization;GO:0006065//UDP-glucuronate biosynthetic process	GO:0003979//UDP-glucose 6-dehydrogenase activity;GO:0051287//NAD binding	GO:0005829//cytosol;GO:0005618//cell wall;GO:0005634//nucleus
35	Fna_39418	46526	MEITNVTEYEAIAKEKLPKMVYDYYASGAEDQWTLKENRNAFARILFRPRILIDVSKIDMTTTVLGFKISMPIMVAPTAMQKMAHPEGEYATARAASAAGTIMTLSSWATSSVEEVASTGPGIRFFQLYVYKNRKVVEQLVRRAEKAGFKAIALTVDTPRLGRRESDIKNRFTLPPNLTLKNFEGLDLGKMDEANDSGLASYVAGQIDRTLSWKDVQWLQTITSMPILVKGVLTGEDARIAIQAGAAGIIVSNHGARQLDYVPATISALEEVVKATQGRVPVFLDGGVRRGTDVFKALALGASGIFIGRPVVFSLAAEGEAGVRKVLQMLRDEFELTMALSGCRSLTEITRNHIVTEWETPRHLPRL	13084	55.3	1	534	14	16	2	1.378	1.172	1.275	0.145664	gi|54043095|gb|AAV28535.1|	glycolate oxidase [Brassica napus]	sp|Q9LRS0|GLO2_ARATH	Peroxisomal (S)-2-hydroxy-acid oxidase GLO2 OS=Arabidopsis thaliana GN=GLO2 PE=1 SV=1	all0170	332	5e-91	COG1304	L-lactate dehydrogenase (FMN-dependent) and related alpha-hydroxy acid dehydrogenases	C	Energy production and conversion ;	K11517|1|0.0|687|ath:AT3G14415|(S)-2-hydroxy-acid oxidase [EC:1.1.3.15]	GO:0055114//oxidation-reduction process	GO:0052854//medium-chain-(S)-2-hydroxy-acid oxidase activity;GO:0008891//glycolate oxidase activity;GO:0052852//very-long-chain-(S)-2-hydroxy-acid oxidase activity;GO:0052853//long-chain-(S)-2-hydroxy-long-chain-acid oxidase activity;GO:0010181//FMN binding	GO:0022626//cytosolic ribosome;GO:0005773//vacuole;GO:0005777//peroxisome;GO:0009506//plasmodesma;GO:0009570//chloroplast stroma;GO:0016020//membrane;GO:0005634//nucleus;GO:0048046//apoplast
62	Fna_83402	65590	MAIPPMPTRQLFIDGEWRAPILKNRIPIVNPATQDVIGDIPAATKEDVEVAVNAARRAFSRNKGKDWAKAPGALRAKYLRAIAAKVTERKSHLATLESLDSGKPLDETVWDMEDVAGCFEFYADLAEGLDAKQKAPVSLPMETFKSYVLKQPIGVVGLITPWNYPLLMAVWKVAPSLAAGCTAVLKPSELASVTCLELADICREVGLPPGVLNVLTGYGSEAGAPLASHPSVDKIAFTGSFATGSKVMTAAAQLVKPVSMELGGKSPLIVFDDVDLDKAAEWALFGCFWTNGQICSATSRLLVHENIASEFIEKLVKWSKNIKVSDPLEEGCRLGPVVSEGQYEKILKFISTAKSEGATILHGGSRPEHLKKGFFIEPTIITDVTTSMQIWREEVFGPV…	518	17.5	-	18	5	6	2	1.487	1.003	1.245	0.34224	gi|119336424|gb|AAV67891.2|	betaine-aldehyde dehydrogenase [Chorispora bungeana]	sp|Q9S795|BADH1_ARATH	Betaine aldehyde dehydrogenase 1, chloroplastic OS=Arabidopsis thaliana GN=ALDH10A8 PE=2 SV=1	SA2406	440	3e-123	COG1012	NAD-dependent aldehyde dehydrogenases	C	Energy production and conversion ;	K00130|1|0.0|966|ath:AT1G74920|betaine-aldehyde dehydrogenase [EC:1.2.1.8]	GO:0055114//oxidation-reduction process;GO:0009414//response to water deprivation;GO:0009651//response to salt stress;GO:0009698//phenylpropanoid metabolic process;GO:0009737//response to abscisic acid stimulus;GO:0031456//glycine betaine biosynthetic process;GO:0046685//response to arsenic-containing substance	GO:0008802//betaine-aldehyde dehydrogenase activity;GO:0004028//3-chloroallyl aldehyde dehydrogenase activity;GO:0000166//nucleotide binding	GO:0005829//cytosol;GO:0005618//cell wall;GO:0009516//leucoplast;GO:0005777//peroxisome;GO:0009507//chloroplast
12	Fna_80474	74012	MGDESFLLGVSVSDILVLLLLNGRMVEISWQEMKMEGQYLFESNQLCSNWSTVMGREGKWMDLGVINMQLGNLWDGIFKINHRGLFRSNLMGKVAVGATVVCAAAVCAASVYIVRRRMQSSGKWARVIEILRVLEEDCATPIGKLRQVADAMTVEMHAGLASEGGSKLKVLISYVDNLPSGEEHGFFYALDLGGTNFRVMRVLLGGKQGRVVKQEAKEVSIPPHLMTSGSDELFNFIAEALANFVATEGEDFHLPEGRQRELGFTFSFPVKQTSLSSGTLIKWTKGFSIEDTVGQDVVGALVKAMERVGLDMNVTALVNDTVGTLAGGRYYNPDVVAAVILGTGTNAAYVERAHAIPKWHGLLPKSGEMVINMEWGNFRSSHLPLTEYDHLLDFDSLNP…	705	14.1	-	26	4	6	2	1.46	1.027	1.2435	0.306177	gi|18141293|gb|AAL60584.1|AF454962_1	hexokinase [Brassica oleracea]	sp|Q42525|HXK1_ARATH	Hexokinase-1 OS=Arabidopsis thaliana GN=HXK1 PE=1 SV=2	SPAC24H6.04	275	2e-73	COG5026	Hexokinase	G	Carbohydrate transport and metabolism ;	K00844|1|0.0|859|ath:AT4G29130|hexokinase [EC:2.7.1.1]	GO:0012501//programmed cell death;GO:0009750//response to fructose stimulus;GO:0010255//glucose mediated signaling pathway;GO:0006096//glycolysis;GO:0016310//phosphorylation;GO:0051156//glucose 6-phosphate metabolic process;GO:0009747//hexokinase-dependent signaling	GO:0008270//zinc ion binding;GO:0005524//ATP binding;GO:0005515//protein binding;GO:0004340//glucokinase activity;GO:0008865//fructokinase activity	GO:0005774//vacuolar membrane;GO:0031307//integral to mitochondrial outer membrane;GO:0009507//chloroplast;GO:0005634//nucleus;GO:0005886//plasma membrane
15	Fna_01697	92036	MPPETSPAKLGRASSSSSSSSSSSSDRASVKIEEIEDGGSSGVVVINGSEVVETKLESAVADNTLAESSGPKRNDFLDSRRSMAQWSRRSFGPYWDRLSPDTGAKFNIWTSPASVDCYRHSLLLVWNHFGGGSKSFARVWTMPVEGSSSSDKAESSSSASKPRLDKSKSERQQQKEKVAHILAEDAAKIFDDRLSAGKKLKLLNRIATVKHDGTVEFEVPADVIPQPIAVDREEDSKNGVCPDESIDGVDLQYIPPMQIVMLIVGTRGDVQPFVAIAKRLQDYGHRVRLATHANFKEFVLTAGLEFYPLGGDPKVLAEYMVKNKGFLPSGPSEIPVQRNQMKDIINSLLPACKEPDPDSGISFKADAIIANPPAYGHTHVAEALRIPIHVFFTMPWTPT…	100	5.6	1	3	3	3	3	1.327	1.159	1.243	0.118794	gi|86440329|gb|ABC96117.1|	putative sterol glucosyltransferase [Withania somnifera]	sp|P0CN90|ATG26_CRYNJ	Sterol 3-beta-glucosyltransferase OS=Cryptococcus neoformans var. neoformans serotype D (strain JEC21 / ATCC MYA-565) GN=ATG26 PE=3 SV=1	YLR189c_2	257	4e-68	COG1819	Glycosyl transferases, related to UDP-glucuronosyltransferase	GC	Carbohydrate transport and metabolism ; Energy production and conversion ;	K05841|1|0.0|1029|ath:AT3G07020|sterol 3beta-glucosyltransferase [EC:2.4.1.173]	GO:0048316//seed development;GO:0030244//cellulose biosynthetic process;GO:0016125//sterol metabolic process;GO:0009631//cold acclimation;GO:0030259//lipid glycosylation	GO:0051507//beta-sitosterol UDP-glucosyltransferase activity	GO:0005886//plasma membrane
129	Fna_80177	75117	MKLHGLALIGFLIAVVSCKAIEECQENEPFTCRNTDQLSSKNFPKDFIFGVASAAYQVEGGRGRGLNVWDGFTHRYPEKGGSDHGNGDTTCESYTRWQKDIDIIDELNATGYRFSFAWSRIIPKGKVSRGVNKGGIEYYHKLLDGLIAKNITPFVTLYHWDLPQTLQDEYEGFLNRTVIDDFRDYADLCFKEFGGKVKNWITINQLYTVPTRGYAIGTDAPGRCSPAVDERCYGGNSSTEPYIVAHNQLLAHAAAVDVYRRKYKFQKGKIGPVMITRWFLPFDETDASRDAAERMKEFFLGWFMEPLTKGRYPDIMREIVGSRLPNFTEAEAELVAGSYDFLGLNYYTTQYAQAKPNPVTWANHTAMMDPGAKLTYNNSRGENLGPLFVKDEKNGNAYY…	2726	29.3	-	148	73	18	11	1.208	1.242	1.225	0.0240416	gi|158523427|gb|ABW70826.1|	myrosinase [Brassica napus]	sp|Q00326|MYRO_BRANA	Myrosinase OS=Brassica napus PE=2 SV=1	BH1923	291	3e-78	COG2723	Beta-glucosidase/6-phospho-beta-glucosidase/beta-galactosidase	G	Carbohydrate transport and metabolism ;	K01188|1|2e-124|444|sbi:SORBI_06g019840|beta-glucosidase [EC:3.2.1.21]!K01238|5|8e-119|425|ath:AT5G24550|[EC:3.2.1.-]	GO:0005975//carbohydrate metabolic process	GO:0004553//hydrolase activity, hydrolyzing O-glycosyl compounds;GO:0043169//cation binding	-
83	Fna_13498	122827	MKSMILKTTPELFQGDGVHRTDHLGKNRLVSRSYRLGNGSSRFAKIGTIHCQQFSVAKTGLHREVKTRAILSPVSEPAATQTKKRVFTFGKGRSEGNKGMKSLLGGKGANLAEMASIGLSVPPGLTISTEACQQYQVAGKKLPEGLWEEILEGLSFIERDIGASLADPSKPLLLSVRSGAAISMPGMMDTVLNLGLNDQVVVGLAAKSGERFAYDSFRRFLDMFGDVVLGIPHAKFEEKLESMKESKGVKNDTELSATDLKELVEQYKSVYLEVKGQEFPSEPKKQLELAIEAVFDSWDSPRAIKYRSINQISGLKGTAVNIQCMVFGNMGDTSGTGVLFTRNPSTGEKKLYGEFLVNAQGEDVVAGIRTPEDLDTMKRLMPQAYAELVENCDILEGHY…	102	8.6	1	9	9	6	6	1.182	1.254	1.218	0.0509117	gi|79325125|ref|NP_001031647.1|	pyruvate, phosphate dikinase 1 [Arabidopsis thaliana] >gi|332658218|gb|AEE83618.1| pyruvate, phosphate dikinase 1 [Arabidopsis thaliana]	sp|O23404|PPDK1_ARATH	Pyruvate, phosphate dikinase 1, chloroplastic OS=Arabidopsis thaliana GN=PPDK PE=1 SV=2	TM0272	1058	0	COG0574	Phosphoenolpyruvate synthase/pyruvate phosphate dikinase	G	Carbohydrate transport and metabolism ;	K01006|1|0.0|1806|aly:ARALYDRAFT_915248|pyruvate,orthophosphate dikinase [EC:2.7.9.1]	GO:0016310//phosphorylation	GO:0016874//ligase activity;GO:0050242//pyruvate, phosphate dikinase activity;GO:0016301//kinase activity;GO:0005524//ATP binding	GO:0009570//chloroplast stroma;GO:0005634//nucleus;GO:0005829//cytosol
46	Fna_58973	115344	MVSRSYSNLLELASGDSPTFGRMNRQIPRIMAVAGIMSNIDNDSKESSPSSDLSPKDRIIIVANELPIRAQRKLETSSTSTSTTHCCSSKGWTFSLDENSLLLQLKDGLGSEATTTEVIYVGCLKEDIHPNEQEEVYQLLLENFKCVPTFLPLDLYTRYYHGFCKQQLWPLFHYMLPLSPDLGGRFDRSLWQAYVSVNKIFADRIMEVINPEDDFVWIHDYHLMVLPTFLRKRFNRVKLGFFLHSPFPSSEIYKTLPIREELLRALLNADLIGFHTFDYARHFLSCCSRMLGLTYESKRGYIGLEYYGRTVSIKILPVGIHMGQLRSVLSLPETENKVKELIEEYSKKGRRMLLGVDDMDIFKGITLKLLAMEQMLTQHPEWQGKVVLVQIANPARGKG…	138	7.3	1	8	5	6	4	1.412	1.007	1.2095	0.286378	gi|297841523|ref|XP_002888643.1|	predicted protein [Arabidopsis lyrata subsp. lyrata] >gi|297334484|gb|EFH64902.1| predicted protein [Arabidopsis lyrata subsp. lyrata]	sp|Q94AH8|TPS6_ARATH	Alpha,alpha-trehalose-phosphate synthase [UDP-forming] 6 OS=Arabidopsis thaliana GN=TPS6 PE=1 SV=2	YBR126c	357	4e-98	COG0380	Trehalose-6-phosphate synthase	G	Carbohydrate transport and metabolism ;	K16055|1|0.0|1616|aly:ARALYDRAFT_676306|trehalose 6-phosphate synthase/phosphatase [EC:2.4.1.15 3.1.3.12]	GO:0005992//trehalose biosynthetic process	GO:0003825//alpha,alpha-trehalose-phosphate synthase (UDP-forming) activity;GO:0004805//trehalose-phosphatase activity	GO:0005739//mitochondrion
77	Fna_27649	60267	MFFNCNCCEALVWVAPYERPALSKGFLLPEDPARLPSFHTCVGANDEKLTPKWYKEHGIELVLGTRVKSVDVRRKTLLSSTGETISYKFLIIATGARALKLEEFGVEGSDAENVCYLRDLSDANRLATAIESSANGNAVVIGGGYIGMECAASLVINKINVTMVFPEAHCMARLFTPKIASLYEDYYSAKGVEFIKGTVLTSFEFDSNKKVTAVNLKNGNHLPADLVVVGIGIRPNTSLFEGQLTIEKGGIKVNSKMQSSDSSVYAIGDVATFPVKLFGEMRRLEHVDSARKSARHAVSAIMEPEKTGEFDYLPFFYSRVFAFSWQFYGDPVGEVVHFGEFEEGKTFGAYWIKKGHLVGSFLEGGTKEEYDTISKATQLKPAVTDLEELGRVGLGFAET…	645	28	-	29	24	10	8	1.251	1.136	1.1935	0.0813173	gi|15232273|ref|NP_189420.1|	monodehydroascorbate reductase (NADH) [Arabidopsis thaliana] >gi|50401174|sp|Q9LK94.1|MDAR2_ARATH RecName: Full=Probable monodehydroascorbate reductase, cytoplasmic isoform 2; Short=MDAR 2 >gi|11994487|dbj|BAB02528.1| cytosolic monodehydroascorbate reductase [Arabidopsis thaliana] >gi|332643846|gb|AEE77367.1| monodehydroascorbate reductase (NADH) [Arabidopsis thaliana]	sp|Q9LK94|MDAR2_ARATH	Probable monodehydroascorbate reductase, cytoplasmic isoform 2 OS=Arabidopsis thaliana GN=At3g27820 PE=2 SV=1	CC3525	151	2e-36	COG0446	Uncharacterized NAD(FAD)-dependent dehydrogenases	R	General function prediction only ;	K08232|1|0.0|786|ath:AT3G27820|monodehydroascorbate reductase (NADH) [EC:1.6.5.4]	GO:0042744//hydrogen peroxide catabolic process;GO:0022900//electron transport chain;GO:0046686//response to cadmium ion;GO:0019761//glucosinolate biosynthetic process	GO:0009055//electron carrier activity;GO:0016656//monodehydroascorbate reductase (NADH) activity;GO:0050660//flavin adenine dinucleotide binding;GO:0015036//disulfide oxidoreductase activity	GO:0009941//chloroplast envelope;GO:0005778//peroxisomal membrane
3	Fna_70664	110639	MVVVHGVSLTPGVLVSSFPLPFSSSSNARSLNSTVSFFLKKRPLSRKIFAGNQSAKFDSKSQAVSKKLLVPDNVDDGASLVTDDALQGPSNVTEESQKLNLESQTMEEDGIVITEDQASVSVNSSKVVKEKEVKPRTVPPPGNGQIIYEIDPMLRSYKDHLDYRYKQYKRLREEIDKYEGGLEAFSRGYEKLGFLRSDAGITYREWAPGAKSASLIGDFNNWNPNADIMTRNEFGVWEIFLPNNTDGSPAIPHGSRVKIRMDTPSGIKDSIPAWIKFSVQAPGEIPFNGIYYDPPEEEKYVFKHPQPKRPKSLRIYESHVGMSSTEPMINTYANFRDDVLPRIKKLGYNAVQIMAIQEHSYYASFGYHVTNFFAPSSRCGTPEDLKSLIDRAHELGMIV…	643	15.1	-	25	16	10	7	1.232	1.153	1.1925	0.0558614	gi|26450531|dbj|BAC42378.1|	putative 1,4-alpha-glucan branching enzyme protein soform SBE2.2 [Arabidopsis thaliana]	sp|Q9LZS3|GLGB2_ARATH	1,4-alpha-glucan-branching enzyme 2-2, chloroplastic/amyloplastic OS=Arabidopsis thaliana GN=SBE2.2 PE=1 SV=1	YEL011w	690	0	COG0296	1,4-alpha-glucan branching enzyme	G	Carbohydrate transport and metabolism ;	K00700|1|0.0|1469|aly:ARALYDRAFT_908239|1,4-alpha-glucan branching enzyme [EC:2.4.1.18]	GO:0010021//amylopectin biosynthetic process;GO:0006098//pentose-phosphate shunt;GO:0019288//isopentenyl diphosphate biosynthetic process, mevalonate-independent pathway;GO:0019760//glucosinolate metabolic process;GO:0000023//maltose metabolic process;GO:0043085//positive regulation of catalytic activity;GO:0005978//glycogen biosynthetic process	GO:0043169//cation binding;GO:0003844//1,4-alpha-glucan branching enzyme activity;GO:0004553//hydrolase activity, hydrolyzing O-glycosyl compounds	GO:0009570//chloroplast stroma
30	Fna_05703	229983	MGTNLRSVIYVFLLLFVVVFTVNAQNRRPKNVQVAVKAKWQGTPLLLEAGELISKESKQLFWEFNEAWLGSDGDSDCKSARDCLLKISTQASALLAKPVASLFQFSLTLRSASPRVVLYRQLADESLSSFPHGDDPSASHCCWVDTGSSLFYDVADLLPWLASPPTAGGDAAQGPELFDFDHVHFDSKAGTPVAVLYGAVGTGCFREFHLSLAQAAKEGKVTYVVRPVLPSGCESKTRSCGAIGARDNVSLAGYGVELALKNMEYKAMDDSAIKKGITLEDPRTEDLSQDVRGFIFSKILDRKPELRSEVMAFRDYLLSSTVSDTLDVWELKDLGHQTAQRIVHASDPLQSMQEINQNFPSVVSSLSRMKLNESIKEEILSNQRMVPPGKALLALNGAL…	205	6	1	12	12	9	9	1.073	1.234	1.1535	0.113844	gi|297838947|ref|XP_002887355.1|	UDP-glucose:glycoprotein glucosyltransferase [Arabidopsis lyrata subsp. lyrata] >gi|297333196|gb|EFH63614.1| UDP-glucose:glycoprotein glucosyltransferase [Arabidopsis lyrata subsp. lyrata]	sp|Q0WL80|UGGG_ARATH	UDP-glucose:glycoprotein glucosyltransferase OS=Arabidopsis thaliana GN=UGGT PE=1 SV=1	-	-	-	-	-	-	-	K11718|1|0.0|1889|ath:AT1G71220|UDP-glucose:glycoprotein glucosyltransferase [EC:2.4.1.-]	GO:0046283//anthocyanin-containing compound metabolic process;GO:0097359//UDP-glucosylation;GO:0034976//response to endoplasmic reticulum stress;GO:0009626//plant-type hypersensitive response;GO:0009751//response to salicylic acid stimulus;GO:0009627//systemic acquired resistance;GO:0006486//protein glycosylation;GO:0010204//defense response signaling pathway, resistance gene-independent;GO:00160…	GO:0003980//UDP-glucose:glycoprotein glucosyltransferase activity	GO:0009507//chloroplast;GO:0005783//endoplasmic reticulum
160	Fna_39448	45890	MRGMRSLRGTSKAVSIFRPAKLSSLRSIFTGCRAVMLPRFGGPEVLELRENVPVPNLNPNEVLVRAKAVSVNPLDCRIRAGYGRSVFQPHLPIIIGRDVSGEVAAVGNSVKSFRVGQEVFGALHPTALRGTYTDYGILSEEELTEKPASVSHVEASAIPFAALTAWRALKSNARILEGQRVLIFGGGGAVGFAAIQIAVASGCHVTASCVGQTRERILAAGAEQAVDYTTEDIEMVVKGKFDAVLDTIGRPETERIGINFLRKGGNYMTLQGEAASLTDRYGFVIGLPLATSLLAKKKIQYQYSHGIDYWWSYMRADPEGLAEIQRLVGAGKLKIPVEKTFPITEVVAAHEAKEKKEIPGKVVLEL	272	23	1	12	12	6	6	1.242	1.027	1.1345	0.152028	gi|297830062|ref|XP_002882913.1|	oxidoreductase [Arabidopsis lyrata subsp. lyrata] >gi|297328753|gb|EFH59172.1| oxidoreductase [Arabidopsis lyrata subsp. lyrata]	sp|Q86JI5|PKS5_DICDI	Probable polyketide synthase 5 OS=Dictyostelium discoideum GN=pks5 PE=2 SV=1	lin0622	159	6e-39	COG0604	NADPH:quinone reductase and related Zn-dependent oxidoreductases	CR	Energy production and conversion ; General function prediction only ;	K00344|1|5e-12|70.1|pop:POPTR_836840|NADPH2:quinone reductase [EC:1.6.5.5]!K07119|2|4e-10|63.9|ath:AT1G49670|	GO:0055114//oxidation-reduction process	GO:0016491//oxidoreductase activity;GO:0000166//nucleotide binding;GO:0008270//zinc ion binding	GO:0005739//mitochondrion
113	Fna_05668	77636	MASSKTSSLVSSKTVVSLFLSSPRTVKSSFLSFTPASPSFKPLRTRSSNATKIDEVTNNILDEEMDQIRRLQNGSDVRGVALEGEKGRTVTLTPAAVEAIAESFGEWVAATESNVNGVIRVSLGRDPRVSGGKLSTAVFAGLARAGCLAFDMGLATTPACFMSTLLPPFEYDASIMMTASHLPYTRNGLKFFTKRGGLTSPEVEKICDLAARKYANRQTKVSTLIRTRPQQVDFMSAYSKHLREIIKERINHPEHYDTPLKGFQARIVVNAGNGSGGFFTWDVLDKLGADTFGSLYLNPDGMFPNHIPNPEDKTAMSRTRAAVLENSADLGVVFDTDVDRSGVVDNKGNPINGDKLIALMSAIVLKEHPGSTIVTDARTSMGLTRFITERGGRHCLYRV…	324	10.7	-	17	17	6	6	1.012	1.204	1.108	0.135765	gi|15223252|ref|NP_177239.1|	phosphoglucomutase-like protein [Arabidopsis thaliana] >gi|30725426|gb|AAP37735.1| At1g70820 [Arabidopsis thaliana] >gi|332196999|gb|AEE35120.1| phosphoglucomutase-like protein [Arabidopsis thaliana]	sp|Q2JFE2|GLMM_FRASC	Phosphoglucosamine mutase OS=Frankia sp. (strain CcI3) GN=glmM PE=3 SV=1	lin1985	374	4e-103	COG1109	Phosphomannomutase	G	Carbohydrate transport and metabolism ;	K01840|1|0.0|793|osa:4341038|phosphomannomutase [EC:5.4.2.8]	GO:0006048//UDP-N-acetylglucosamine biosynthetic process;GO:0042631//cellular response to water deprivation;GO:0000023//maltose metabolic process;GO:0019252//starch biosynthetic process	GO:0004610//phosphoacetylglucosamine mutase activity;GO:0004615//phosphomannomutase activity	GO:0005829//cytosol;GO:0009570//chloroplast stroma
67	Fna_50714	47631	MSAFTSKYADELIANAAYIGTPGKGILAADESTGTIGKRLASINVENVETNRRALRELLFTAPGALPCLSGVILFEETLYQKSSDGKLFVDILKEGGVLPGIKVDKGTVELAGTNGETTTQGLDGLGERCKKYYEAGARFAKWRAVLKIGENEPSEHSIHENAYGLARYAVICQENGLVPIVEPEILVDGSHDIHKCAAVTERVLAACYKALSDHHVLLEGTLLKPNMVTPGSDSAKVAPEVIAEHTVRALQRTVPPAVPAIVFLSGGQSEEEATKNLNAMNQLKTKKPWSLSFSFGRALQQSTLKTWAGKEENVKAAQEALYVRCKANSEATLGTYKGDAKLGDGAAESLHVKDYKY	2208	43.9	-	88	4	15	2	0.814	0.967	0.8905	0.108187	gi|15231715|ref|NP_190861.1|	fructose-bisphosphate aldolase, class I [Arabidopsis thaliana] >gi|7529717|emb|CAB86897.1| fructose bisphosphate aldolase-like protein [Arabidopsis thaliana] >gi|15450683|gb|AAK96613.1| AT3g52930/F8J2_100 [Arabidopsis thaliana] >gi|16323105|gb|AAL15287.1| AT3g52930/F8J2_100 [Arabidopsis thaliana] >gi|17380610|gb|AAL36068.1| AT3g52930/F8J2_100 [Arabidopsis thaliana] >gi|21592946|gb|AAM64896.1| fru…	sp|P46257|ALF2_PEA	Fructose-bisphosphate aldolase, cytoplasmic isozyme 2 OS=Pisum sativum PE=3 SV=1	AGl2190	349	4e-96	COG3588	Fructose-1,6-bisphosphate aldolase	G	Carbohydrate transport and metabolism ;	K01623|1|0.0|717|ath:AT3G52930|fructose-bisphosphate aldolase, class I [EC:4.1.2.13]	GO:0009750//response to fructose stimulus;GO:0051788//response to misfolded protein;GO:0009853//photorespiration;GO:0006098//pentose-phosphate shunt;GO:0006094//gluconeogenesis;GO:0009749//response to glucose stimulus;GO:0009744//response to sucrose stimulus;GO:0006833//water transport;GO:0009651//response to salt stress;GO:0080167//response to karrikin;GO:0080129//proteasome core complex assembl…	GO:0004332//fructose-bisphosphate aldolase activity;GO:0005507//copper ion binding	GO:0005774//vacuolar membrane;GO:0048046//apoplast;GO:0009507//chloroplast;GO:0005618//cell wall;GO:0005794//Golgi apparatus;GO:0005730//nucleolus;GO:0005829//cytosol;GO:0005740//mitochondrial envelope;GO:0009506//plasmodesma;GO:0005886//plasma membrane
47	Fna_32834	36898	METGAGIGLYPLHRCKNIYLVRHAQGIHNVDGDKNYKAYMSHDYFDAELTQLGWQQVDNLRKHVRSSGLHKKIELVISSPLMRTMQTAVGVFGGDGYTDMSDVLPLMVANAGNSNRAAISSSNCPPIITEESCREHLGVHPCDQRRSISDYQFLFPAIDFSLIESDEDILWMADVRETIEELAARGKKFLNWLWTRKEKEIAIVTHSGFLFHTLNALQNECHPDVKKEICSHFANCELRSMVIVDRSMLGSDSSVTDYPGKIPKGIDLPSDAVVENDNNIKA	256	12.8	-	11	11	3	3	0.994	0.803	0.8985	0.135057	gi|297797463|ref|XP_002866616.1|	hypothetical protein ARALYDRAFT_919764 [Arabidopsis lyrata subsp. lyrata] >gi|297312451|gb|EFH42875.1| hypothetical protein ARALYDRAFT_919764 [Arabidopsis lyrata subsp. lyrata]	sp|Q09676|YA03_SCHPO	Uncharacterized protein C5H10.03 OS=Schizosaccharomyces pombe (strain 972 / ATCC 24843) GN=SPAC5H10.03 PE=2 SV=1	SPAC5H10.03	68.2	1e-11	COG0406	Fructose-2,6-bisphosphatase	G	Carbohydrate transport and metabolism ;	-	GO:0009736//cytokinin mediated signaling pathway	-	GO:0005829//cytosol
8	Fna_82071	44412	MGSSGNVNWKLEDHPKLPKGKTIGLIVLDGWGESEPDQYNCIHKAPTPAMDSLKNGRPDTWRLIKAHGTAVGLPSEDDMGNSEVGHNALGAGRIYAQGAKLVDLALESGKIYEDEGFKYISEAFEKGTVHLIGLLSDGGVHSRLDQVQLLLKGFAERGAKRIRVHILTDGRDVLDGSSVSFVETLESELAELRSKGVDAQVASGGGRMYVTMDRYENDWTVVKRGWDAQVLGEAPHKFKNALEAVKKLRSEPKANDQYLPPFVIVDDSGKAVGPIVDGDAVVTFNFRADRMVMLAKALENEDFDKFDRACIHIDLVWMLSPRTWHMCSVTQQPPPI	535	33.6	-	29	26	10	9	0.819	0.943	0.881	0.0876812	gi|297833608|ref|XP_002884686.1|	hypothetical protein ARALYDRAFT_478159 [Arabidopsis lyrata subsp. lyrata] >gi|297330526|gb|EFH60945.1| hypothetical protein ARALYDRAFT_478159 [Arabidopsis lyrata subsp. lyrata]	sp|Q9M9K1|PMG2_ARATH	Probable 2,3-bisphosphoglycerate-independent phosphoglycerate mutase 2 OS=Arabidopsis thaliana GN=At3g08590 PE=2 SV=1	lin2550	177	2e-44	COG0696	Phosphoglyceromutase	G	Carbohydrate transport and metabolism ;	K15633|1|4e-171|598|aly:ARALYDRAFT_478159|2,3-bisphosphoglycerate-independent phosphoglycerate mutase [EC:5.4.2.1]	GO:0006007//glucose catabolic process;GO:0010118//stomatal movement;GO:0009749//response to glucose stimulus;GO:0009744//response to sucrose stimulus;GO:0009750//response to fructose stimulus;GO:0009409//response to cold;GO:0052546//cell wall pectin metabolic process;GO:0009555//pollen development;GO:0046686//response to cadmium ion;GO:0052541//plant-type cell wall cellulose metabolic process;GO:…	GO:0030145//manganese ion binding;GO:0046537//2,3-bisphosphoglycerate-independent phosphoglycerate mutase activity	GO:0005829//cytosol;GO:0009506//plasmodesma;GO:0005740//mitochondrial envelope;GO:0009507//chloroplast;GO:0005886//plasma membrane;GO:0048046//apoplast
87	Fna_84680	40455	MYRSMLVRSSASAKQSLLRRSFSSGSVPERKVAILGAAGGIGQPLALLMKLNPLVSSLSLYDIANTPGVAADVGHINTRSQVVGYMGDDELAKALEGADLVIIPAGVPRKPGMIRDDLFSTALINPVNSTVPIAAEIFKKAGMYDEKKLFGVTTLDVVRAKTFYAGKANVPVAEVNVPVIGGHAGVTILPLFSQATPQANLSGDVLTALTKRTQDGGTEVVEAKAGKGSATLSMAYAGALFADACLKGLNGVPDVVECSYVQSTITELPFFASKVRLGKNGGEEVLDLGPLSDFEKEGLEALKPELKSSIEKGVKFANQ	1075	21.9	-	37	7	6	2	0.791	0.953	0.872	0.114551	gi|356600123|gb|AET22414.1|	mitochondrial malate dehydrogenase [Citrus sinensis] >gi|356600157|gb|AET22431.1| mitochondrial malate dehydrogenase [Citrus maxima]	sp|Q9ZP06|MDHM1_ARATH	Malate dehydrogenase 1, mitochondrial OS=Arabidopsis thaliana GN=At1g53240 PE=1 SV=1	SPCC306.08c	292	6e-79	COG0039	Malate/lactate dehydrogenases	C	Energy production and conversion ;	K00026|1|7e-164|574|aly:ARALYDRAFT_474449|malate dehydrogenase [EC:1.1.1.37]	GO:0009651//response to salt stress;GO:0042742//defense response to bacterium;GO:0009409//response to cold;GO:0006108//malate metabolic process;GO:0006099//tricarboxylic acid cycle;GO:0044262//cellular carbohydrate metabolic process;GO:0006972//hyperosmotic response;GO:0006833//water transport;GO:0007030//Golgi organization;GO:0006096//glycolysis;GO:0006094//gluconeogenesis;GO:0009853//photorespi…	GO:0005507//copper ion binding;GO:0030060//L-malate dehydrogenase activity;GO:0000166//nucleotide binding	GO:0005829//cytosol;GO:0005618//cell wall;GO:0005739//mitochondrion;GO:0009507//chloroplast;GO:0016020//membrane;GO:0005794//Golgi apparatus;GO:0048046//apoplast
91	Fna_58398	50961	MTHTLQSPPSAAALSASIQKGRWKTAAAGFSVAPPPPAVNFTLRRSIPRIHASASSSSSSSSPSSPSLGAGENSELDAVSAFSEIVPDTVVFDDFERFPPTAATVSSALLLGICGLPDTIFRNAVDMALADSTCAGLDTTDSKLSCFFDKAIVNVGGDLVKLVPGRVSTEVDARLAYDTNAIIRKVHDLLRLYNEIDVPHDRLLFKIPATWQGIEAAKLLESEGIQTHLTFVYSFAQAAAAAQAGASVIQIFVGRLRDWARNHSGDAEIETAVKSGEDPGLALVRRSYNYIHKYGYKSKLMAAAVRNKQDLFSLLGVDYVIAPLKVLQSLKDSPAVPDDEKYSFVRKLSPETATHYNFTNKELIKWDQLSLASAMGPASVELLSAGVEGYANQAKRVEE…	206	8.3	1	7	7	3	3	0.799	0.929	0.864	0.0919239	gi|62321256|dbj|BAD94458.1|	hypothetical protein [Arabidopsis thaliana]	sp|Q8EBH2|TAL_SHEON	Transaldolase OS=Shewanella oneidensis (strain MR-1) GN=tal PE=3 SV=1	HI1125	193	4e-49	COG0176	Transaldolase	G	Carbohydrate transport and metabolism ;	K00616|1|0.0|687|ath:AT1G12230|transaldolase [EC:2.2.1.2]	GO:0016132//brassinosteroid biosynthetic process;GO:0006952//defense response;GO:0006084//acetyl-CoA metabolic process;GO:0005975//carbohydrate metabolic process;GO:0019344//cysteine biosynthetic process;GO:0016126//sterol biosynthetic process	GO:0043531//ADP binding;GO:0008270//zinc ion binding;GO:0004801//sedoheptulose-7-phosphate:D-glyceraldehyde-3-phosphate glyceronetransferase activity	GO:0009941//chloroplast envelope;GO:0009570//chloroplast stroma
70	Fna_83208	62543	MAIYVASRRLSARTTAAALRYATALRSYSTSFREERDTFGPIQVPSDKLWGAQTQRSLQNFEIGGERERMPEPIVRAFGVLKKCAAKVNMEYGLDPTIGKAIMEAAQEVAEGKLNDHFPLVVWQTGSGTQSNMNANEVIANRAAEILGRKRGEKCVHPNDHVNRSQSSNDTFPSVMHIAAATEINSRLIPSLKTLHTALDSKSFEFKDIVKIGRTHTQDATPLTLGQEFGGYATQVKYGLNRVTCTLPRLYQLAQGGTAVGTGLNTKKGFDVKIAAAVAEETNLPFVTAENKFEALAAHDACVETSGSLNTIATSLMKIANDIRFLGSGPRCGLGELVLPENEPGSSIMPGKVNPTQCEALTMVCAQVMGNHVAVTVGGSNGHFELNVFKPVIASALLH…	808	20.5	1	27	11	7	2	0.684	0.852	0.768	0.118794	gi|1769568|gb|AAB39989.1|	fumarase [Arabidopsis thaliana]	sp|P93033|FUM1_ARATH	Fumarate hydratase 1, mitochondrial OS=Arabidopsis thaliana GN=FUM1 PE=1 SV=2	YPL262w	662	0	COG0114	Fumarase	C	Energy production and conversion ;	K01679|1|0.0|950|ath:AT2G47510|fumarate hydratase, class II [EC:4.2.1.2]	GO:0048868//pollen tube development;GO:0006979//response to oxidative stress;GO:0009651//response to salt stress;GO:0006099//tricarboxylic acid cycle;GO:0042128//nitrate assimilation;GO:0006106//fumarate metabolic process	GO:0004333//fumarate hydratase activity;GO:0005515//protein binding	GO:0005829//cytosol;GO:0005739//mitochondrion;GO:0045239//tricarboxylic acid cycle enzyme complex
Metabolism
27	Fna_26332	56518	MGHENAAVSENQHHDEAAATSASPGFKLVGFSKFVRKNPKSDKFKVKRFHHIEFWCGDATNVARRFSWGLGMRFSAKSDLSTGNMVHASYLLTSGDLRFLFTAPYSPSLSAGENPPTTTASIPSFDHVTYRSFFSSHGLGVRAVAVEVEDAEAAFSISVSNGAVPSSPPIVLNDAVTIAEVKLYGDVVLRYVSYKVATVFLPRFETVDDTSSFPLDYGIRRLDHAVGNVPELGPALTYLSRLTGFHQFAEFTADDVGTAESGLNSAVLANNDETVLLPVNEPVHGTKRKSQIQTYLEHNEGAGVQHLALMSEDIFKTLREMRKRSGVGGFDFMPSPPPTYYKNLKNRVGDVLSDEEIKECEELGILEDRDDQGTLLQIFTKPLGDRPTIFIEIIQRIGC…	81	10.4	3	7	7	4	4	1.477	2.016	1.7465	0.381131	gi|114324487|gb|ABI63586.1|	4-hydroxyphenylpyruvate dioxygenase [Brassica rapa subsp. pekinensis]	sp|P93836|HPPD_ARATH	4-hydroxyphenylpyruvate dioxygenase OS=Arabidopsis thaliana GN=HPD PE=1 SV=2	all0771	124	3e-28	COG3185	4-hydroxyphenylpyruvate dioxygenase and related hemolysins	ER	Amino acid transport and metabolism ; General function prediction only ;	K00457|1|0.0|779|aly:ARALYDRAFT_887861|4-hydroxyphenylpyruvate dioxygenase [EC:1.13.11.27]	GO:0055114//oxidation-reduction process;GO:0010189//vitamin E biosynthetic process;GO:0016117//carotenoid biosynthetic process;GO:0010236//plastoquinone biosynthetic process;GO:0009072//aromatic amino acid family metabolic process	GO:0003868//4-hydroxyphenylpyruvate dioxygenase activity;GO:0046872//metal ion binding;GO:0042802//identical protein binding	GO:0005829//cytosol;GO:0005739//mitochondrion;GO:0009507//chloroplast
79	Fna_38050	91004	MEELDRSRAFAKDVKRIVVKVGTAVVTGKGGRLALGRLGALCEQLAELNSDGFEVILVSSGAVGLGRQRLRYRQLVNSSFADLQKPQHELDGKACAGVGQSSLMAYYETMFDQLDVTAAQLLVNDSSFRDKEFRKQLNETVKSMLDLRVIPIFNENDAISTRRAPYQDSSGIFWDNDSLAALLALELKADLLILLSDVEGLYTGPPSDPNSKLIHTFIKEKHQDEITFGDKSRLGRGGMTAKVKAAVNAAYAGIPVIITSGYAAENIDKVLRGLRVGTLFHQDARLWAPITDSTARDMAVAARESSRKLQALSSEDRKQILYSIADALEANEKTIRAENELDVATAQESGLEESLVARLVMTPTKISSLAASVRKLADMEDPIGRVLKKTEVADGLVLE…	356	15.2	-	14	11	9	7	1.467	1.631	1.549	0.115966	gi|12667249|gb|AAK01360.1|AF314811_1	delta 1-pyrroline-5-carboxylate synthetase A [Brassica napus]	sp|P54887|P5CS1_ARATH	Delta-1-pyrroline-5-carboxylate synthase A OS=Arabidopsis thaliana GN=P5CSA PE=1 SV=1	sll0373	360	6e-99	COG0014	Gamma-glutamyl phosphate reductase	E	Amino acid transport and metabolism ;	K12657|1|0.0|1237|ath:AT2G39800|delta-1-pyrroline-5-carboxylate synthetase [EC:2.7.2.11 1.2.1.41]	GO:0006979//response to oxidative stress;GO:0055114//oxidation-reduction process;GO:0048364//root development;GO:0009269//response to desiccation;GO:0042538//hyperosmotic salinity response;GO:0009737//response to abscisic acid stimulus;GO:0006561//proline biosynthetic process;GO:0009793//embryo development ending in seed dormancy	GO:0004350//glutamate-5-semialdehyde dehydrogenase activity;GO:0004349//glutamate 5-kinase activity;GO:0017084//delta1-pyrroline-5-carboxylate synthetase activity	GO:0005829//cytosol;GO:0005739//mitochondrion;GO:0009506//plasmodesma;GO:0009507//chloroplast;GO:0016020//membrane
76	Fna_02317	68253	MTLFSFPISTSTEMFPWLLLLLLPPLLILFKTYLLPSFKNLPPCPPKLPILGNIHQLGNLPHRTLRDLSLKYGPVITVYLGSVRTVVVHSPETAEEVLKAHDSDCCTRPRLSITKSFFYDGLGLGFTQWGDYYKDVRKLCVLELFSVKRANSFRNIREEELSRLVGSLSGSAASGSQVDLTGKLAKYVASFTCRMAFGLSFVGSGIDNERFLEIFTEANRVIGKFAAEDIFPVFGWIVDRISGLEASRRKSFRELDAFYQKAIVDHREKKKTEDEREDLIDVLLKLQSQETKLGSTRITDKHIRAILMDLFVAGIDTSAITMDWTMAEIARHPRVMKKVQTEIRERVGDKGKVTYEDLEGLEYMKMVIKETWRLHAPSPILIPREAMSRFKIKGYDIYP…	221	13.2	-	9	9	5	5	1.242	1.412	1.327	0.120208	gi|15224099|ref|NP_179995.1|	cytochrome P450 71B6 [Arabidopsis thaliana] >gi|5915829|sp|O65787.1|C71B6_ARATH RecName: Full=Cytochrome P450 71B6 >gi|3164138|dbj|BAA28536.1| cytochrome p450 monooxygenase [Arabidopsis thaliana] >gi|330252442|gb|AEC07536.1| cytochrome P450 71B6 [Arabidopsis thaliana]	sp|O65787|C71B6_ARATH	Cytochrome P450 71B6 OS=Arabidopsis thaliana GN=CYP71B6 PE=2 SV=1	BH0579	129	2e-29	COG2124	Cytochrome P450	Q	Secondary metabolites biosynthesis, transport and catabolism ;	K00517|1|2e-140|497|ath:AT3G26310|[EC:1.14.-.-]	GO:0055114//oxidation-reduction process	GO:0009055//electron carrier activity;GO:0004497//monooxygenase activity;GO:0005506//iron ion binding;GO:0020037//heme binding;GO:0016705//oxidoreductase activity, acting on paired donors, with incorporation or reduction of molecular oxygen;GO:0019825//oxygen binding	GO:0005794//Golgi apparatus;GO:0005886//plasma membrane;GO:0005783//endoplasmic reticulum;GO:0005739//mitochondrion
65	Fna_27401	67790	MSIFLYFILLLPLLLIFLKRFSPSKGKLPPGPIGLPLIGNLHQLGKSLHRSFHKLSQDYGSVMFLRFGVVPVVVFSTREAAEEVLKTHDLETCTRPKLSATRLFSYNYKDIGFAQYGDDWREMRKLAMLELFSSKKLKAFRYIREEESELLVKKLSKSAETQTLVDLRKALFSLTASIICRLAFGQNFHECDFVDMDKVEELVLESETNLGSFAFTDFFPTGLGWIIDRISGQHSELHKAFARLSNFFQHVIDDHLKPGQPQDHSDIIGVMLDMINKERKVGSFKVTYDHLKGVMSDVFLAGVNAGAITMIWAMTELTRHPRVMKKLQQEIRETLGDNKEKITEQDLERVQYLKFVIQETFRLHPPAPLLLPRETMSDIKIQGYNIPKNTMIEINTYSI…	257	16	1	16	16	7	7	1.264	1.228	1.246	0.0254558	gi|134304906|gb|ABO71661.1|	cytochrome P450 monooxygenase [Brassica juncea]	sp|Q9LTM1|C71BM_ARATH	Cytochrome P450 71B22 OS=Arabidopsis thaliana GN=CYP71B22 PE=2 SV=1	BH0579	123	7e-28	COG2124	Cytochrome P450	Q	Secondary metabolites biosynthesis, transport and catabolism ;	K00517|1|0.0|841|ath:AT3G26200|[EC:1.14.-.-]	GO:0071281//cellular response to iron ion;GO:0009873//ethylene mediated signaling pathway;GO:0071732//cellular response to nitric oxide;GO:0055114//oxidation-reduction process	GO:0009055//electron carrier activity;GO:0004497//monooxygenase activity;GO:0005506//iron ion binding;GO:0020037//heme binding;GO:0016705//oxidoreductase activity, acting on paired donors, with incorporation or reduction of molecular oxygen;GO:0019825//oxygen binding	GO:0005576//extracellular region;GO:0009507//chloroplast
80	Fna_41442	29160	MASRIADSLFAFTGPQQCLPRAPQVAHARLSPGVYAVRPIDLLLKGKTHRRRTFLVSAKKRVGCIKAVAVPAAPPSADSAEEREQLAESYGFKQIGQDLPDNVTLKDIMDTLPKEVFEIDDVKAWKSVLVSVTSYALGLFMIAKAPWYLLPLAWAWTGTAVTGFFVIGHDCAHKSFSKNKLVEDIVGTLAFLPLVYPYEPWRFKHDRHHAKTNM	161	20.6	-	11	11	4	4	1.57	1.016	1.293	0.391737	gi|12655935|gb|AAK00663.1|AF229391_1	omega 6 reductase [Brassica napus]	sp|P48627|FAD6C_BRANA	Omega-6 fatty acid desaturase, chloroplastic OS=Brassica napus PE=2 SV=1	all1598	125	6e-29	COG3239	Fatty acid desaturase	I	Lipid transport and metabolism ;	K10255|1|8e-102|367|aly:ARALYDRAFT_491653|omega-6 fatty acid desaturase (delta-12 desaturase) [EC:1.14.19.-]	GO:0009072//aromatic amino acid family metabolic process;GO:0000096//sulfur amino acid metabolic process;GO:0016117//carotenoid biosynthetic process;GO:0006655//phosphatidylglycerol biosynthetic process;GO:0035304//regulation of protein dephosphorylation;GO:0006636//unsaturated fatty acid biosynthetic process;GO:0044272//sulfur compound biosynthetic process;GO:0019288//isopentenyl diphosphate bio…	GO:0045485//omega-6 fatty acid desaturase activity	GO:0009941//chloroplast envelope;GO:0016020//membrane
59	Fna_87582	46337	MGKGGMSQGEGSKVEEENMAAWLVGLNTLKIQPFPLPSLGPHDVRVRMKAVGICGSDVHYLKTMRCADFIVKEPMVIGHECAGIIEEVGEEVKHLVVGDRVALEPGISCWRCNLCKEGRYNLCPEMKFFATPPVHGSLANQVVHPADLCFKLPENVSLEEGAMCEPLSVGVHACRRAEVGPETNVLVMGAGPIGLVTMLAARAFGVPRIVIVDVDDNRLSVAKQLGAYGVVKVTTSLEDVGSEVEQIQKTMGSNIDVTFDCAGFNKTMSTALAATRCGGKVCLVGMGHGIMTVPLTPAAAREVDVVGVFRYKNTWPLCLEFLTSGKIDVKPLITHRFGFSQKEVEDAFETSARGSNAIKVMFNL	344	19.5	-	18	10	6	3	1.159	1.396	1.2775	0.167584	gi|297792519|ref|XP_002864144.1|	hypothetical protein ARALYDRAFT_918235 [Arabidopsis lyrata subsp. lyrata] >gi|297309979|gb|EFH40403.1| hypothetical protein ARALYDRAFT_918235 [Arabidopsis lyrata subsp. lyrata]	sp|Q1PSI9|IDND_VITVI	L-idonate 5-dehydrogenase OS=Vitis vinifera GN=VIT_16s0100g00290 PE=1 SV=2	YJR159w	273	3e-73	COG1063	Threonine dehydrogenase and related Zn-dependent dehydrogenases	ER	Amino acid transport and metabolism ; General function prediction only ;	K00008|1|0.0|725|aly:ARALYDRAFT_918235|L-iditol 2-dehydrogenase [EC:1.1.1.14]	GO:0055114//oxidation-reduction process	GO:0003939//L-iditol 2-dehydrogenase activity;GO:0000166//nucleotide binding;GO:0008270//zinc ion binding	GO:0005829//cytosol;GO:0009506//plasmodesma
152	Fna_59217	65844	MSQTDMKFCSSYFLVDPTKASILDLLLLLFFPNLTNTGFIDSPPDTLKSVQRTFATRWIIVLAVLVQKILMLLRKPFASIGRFLTYWPNLLTANGGFFKLILHVLTGKLVKPEESSATYVSFVGCTDRRVELDKNISVGTIEYKSMLSIMASKVSYENKSFITSVVKNTWKMDFVSYYDFYNAFQNRNLTQAFVFKASSTNPNLIVVSFRGTEPFDVDDWCTDLDISWYELKNVGKVHAGFSKALGLQKNGWPKEIIPLGHQYAYYTIRQKLRDMFAKNKNLKFILTGHSLGGALAALFPAVLAIHGEDELLDKLEGVYTFGQPRIGDEVFGEFMKEVVRKHGIEYERFVYNNDIVPRIPFDDKVLFSFKHYGTCNYFNSLYKGKVREDAPNENYFNLL…	161	13	-	9	9	6	6	1.451	1.092	1.2715	0.253851	gi|297846876|ref|XP_002891319.1|	hypothetical protein ARALYDRAFT_473845 [Arabidopsis lyrata subsp. lyrata] >gi|297337161|gb|EFH67578.1| hypothetical protein ARALYDRAFT_473845 [Arabidopsis lyrata subsp. lyrata]	sp|P19515|LIP_RHIMI	Lipase OS=Rhizomucor miehei PE=1 SV=2	VC1418	50.4	6e-06	COG3675	Predicted lipase	I	Lipid transport and metabolism ;	K01058|1|9e-09|59.7|mtr:MTR_7g081620|phospholipase A1 [EC:3.1.1.32]	GO:0006629//lipid metabolic process	GO:0004806//triglyceride lipase activity	GO:0005576//extracellular region;GO:0016020//membrane;GO:0005773//vacuole;GO:0005739//mitochondrion;GO:0009507//chloroplast
36	Fna_51195	67156	MVLSRAATGSEENVCSTFGSRYVRTALPKYEIGESSIPKEAAYQIIKDELMLDGNPRLNLASFVTTWMEPECDKLIMESINKNYVDMDEYPVTTELQNRCVNMIARLFNAPLGETETAMGVGTVGSSEAIMLAGLAFKRNWQNKRKAEGKPYDKPNIVTGANVQVCWEKFARYFEVELKEVKLSEGYYVMDPDKAAEMVDENTICVAAILGSTLNGEFEDVKRLNDLLVKKNEETGWNTPIHVDAASGGFIAPFIYPELEWDFRLPLVKSINVSGHKYGLVYAGIGWVVWRTQQDLPDELIFHINYLGADQPTFTLNFSKGSSQIIAQYYQLIRLGFEGYKNVMENCRENMVVLREGIEKTERFNIVSKEVGVPLVAFSLKDHSFHNEFEISEMLRRFG…	299	9.5	-	12	6	4	2	1.355	1.095	1.225	0.183848	gi|45935268|gb|AAS79669.1|	glutamate decarboxylase 2 [Brassica juncea]	sp|Q42472|DCE2_ARATH	Glutamate decarboxylase 2 OS=Arabidopsis thaliana GN=GAD2 PE=1 SV=1	sll1641	472	5e-133	COG0076	Glutamate decarboxylase and related PLP-dependent proteins	E	Amino acid transport and metabolism ;	K01580|1|0.0|944|ath:AT1G65960|glutamate decarboxylase [EC:4.1.1.15]	GO:0009750//response to fructose stimulus;GO:0006833//water transport;GO:0010363//regulation of plant-type hypersensitive response;GO:0030003//cellular cation homeostasis;GO:0009651//response to salt stress;GO:0006807//nitrogen compound metabolic process;GO:0015706//nitrate transport;GO:0006612//protein targeting to membrane;GO:0048767//root hair elongation;GO:0010359//regulation of anion channel…	GO:0030170//pyridoxal phosphate binding;GO:0004351//glutamate decarboxylase activity;GO:0005516//calmodulin binding	GO:0005829//cytosol;GO:0005634//nucleus
16	Fna_56393	32498	MLAIFHEAFAHPPEELYSPASEKCSKQPKLPEETLDDFLSRHSDNTFSMSFGKAAVLAYVRPSASFSVHQRLFCGFDDIYCLFFGSLNNLCQLNKQYGLTKTTNEAMFVIEAYRTLRDRGPYPADQVVKDLDGSFAFVVYDSKAGSVFTALGSDGGVKLFWGIAADGSVVISDDLDVIKEGCAKSFAPFPTGCMFHSEGGLMSFEHPMNKIKAMPRVDSEGVLCGANFKVDVYTRVNSIPRRGSEANWSL	110	20.4	-	5	5	4	4	1.123	1.325	1.224	0.142836	gi|18416995|ref|NP_567775.1|	aluminum induced protein with YGL and LRDR motifs [Arabidopsis thaliana] >gi|14030723|gb|AAK53036.1|AF375452_1 AT4g27450/F27G19_50 [Arabidopsis thaliana] >gi|332659944|gb|AEE85344.1| aluminum induced protein with YGL and LRDR motifs [Arabidopsis thaliana]	sp|Q54MB4|ASNS_DICDI	Probable asparagine synthetase [glutamine-hydrolyzing] OS=Dictyostelium discoideum GN=asns PE=1 SV=1	-	-	-	-	-	-	-	K01953|1|1e-07|54.7|zma:100192350|asparagine synthase (glutamine-hydrolysing) [EC:6.3.5.4]	GO:0009862//systemic acquired resistance, salicylic acid mediated signaling pathway;GO:0010310//regulation of hydrogen peroxide metabolic process;GO:0001666//response to hypoxia	GO:0005515//protein binding	GO:0009506//plasmodesma;GO:0005886//plasma membrane;GO:0005634//nucleus;GO:0005829//cytosol
141	Fna_45456	56901	MSPRLLVVFLFVLLPFSSSCRDAQENDRISHLPGEPNDVSFSHYSGYVTVNESAGRALFYWLTESSDHPESKPLVLWLNGGPGCSSLAFGAAEEIGPFRINPDGKTLYHNPYAWNKLANLLFLESPAGVGFSYSNTTSDLYTAGDQRTAEDAYVFLVKWFERFPQYKHREFYIAGESYAGHYVPQLSQIVHRKNNPAINFKGFIVGNAVTDDYHDFVGLFEYWWTHGLISDLTYHNLRITCEFVSSEHPSPECSEAIEAADKEQGDIDPYSIYTVTCKKEAAALRSRFLRVRHPWIWRAYDPCTERYSGMYFNSPEVQKAMHANTTGLAYPWKTCSDIVGEKWADSPLSMLPIYKELIGAGLRIWVFSGDTDSVVPITGTRYSIRALKLQPVSKWYPWY…	142	6.5	-	4	4	2	2	1.347	1.042	1.1945	0.215668	gi|297827063|ref|XP_002881414.1|	hypothetical protein ARALYDRAFT_482550 [Arabidopsis lyrata subsp. lyrata] >gi|297327253|gb|EFH57673.1| hypothetical protein ARALYDRAFT_482550 [Arabidopsis lyrata subsp. lyrata]	sp|Q9ZQQ0|SCP26_ARATH	Serine carboxypeptidase-like 26 OS=Arabidopsis thaliana GN=SCPL26 PE=2 SV=1	SPAC19G12.10c_2	171	2e-42	COG2939	Carboxypeptidase C (cathepsin A)	E	Amino acid transport and metabolism ;	K08249|1|0.0|687|pop:POPTR_1084309|hydroxymandelonitrile lyase [EC:4.1.2.11]	GO:0006508//proteolysis;GO:0007020//microtubule nucleation	GO:0004185//serine-type carboxypeptidase activity	GO:0005773//vacuole;GO:0005576//extracellular region
103	Fna_40750	57243	MEKAIERQRVLLEHLRPSSSSSHSFEGSLSASACLAGDSAAYQRTSLYGDDVVIVAAHRTALCKSKRGNFKDTYPDDLLAPVLRALIEKTNLDPSEVGDIVVGTVLAPGSQRASECRMSAFYAGFPETVAVRTVNRQCSSGLQAVADVAAAIKAGFYDIGIGAGLESMTTNPMAWEGSVNPAVKKFEQAQNCLLPMGVTSENVAHRFGVSRQEQDQAAVDSHRKAAAATAAGKFKDEIIPVKTKLVDPKTGDETPITVSVDDGIRASTTLATLGKLKPVFKKDGTTTAGNSSQVSDGAGAVLLMRRSVATRKGLPVLGVFRTFAAVGVDPAIMGVGPAVAIPAAVKAAGLELDDIDLFEINEAFASQFVYCRNKLGLDAEKINVNGGAMAIGHPLGATG…	1126	27.7	1	26	8	8	3	1.159	1.217	1.188	0.0410122	gi|312283157|dbj|BAJ34444.1|	unnamed protein product [Thellungiella halophila]	sp|Q56WD9|THIK2_ARATH	3-ketoacyl-CoA thiolase 2, peroxisomal OS=Arabidopsis thaliana GN=PED1 PE=1 SV=2	BH3487	345	1e-94	COG0183	Acetyl-CoA acetyltransferase	I	Lipid transport and metabolism ;	K07513|1|0.0|809|ath:AT2G33150|acetyl-CoA acyltransferase 1 [EC:2.3.1.16]	GO:0051788//response to misfolded protein;GO:0009611//response to wounding;GO:0006635//fatty acid beta-oxidation;GO:0043161//proteasomal ubiquitin-dependent protein catabolic process;GO:0009407//toxin catabolic process;GO:0080129//proteasome core complex assembly;GO:0009695//jasmonic acid biosynthetic process;GO:0010111//glyoxysome organization;GO:0009789//positive regulation of abscisic acid med…	GO:0003988//acetyl-CoA C-acyltransferase activity	GO:0005774//vacuolar membrane;GO:0009507//chloroplast;GO:0005777//peroxisome;GO:0005730//nucleolus;GO:0005829//cytosol;GO:0005886//plasma membrane;GO:0005739//mitochondrion
139	Fna_02743	73135	MAAATSSIAPSLSCPSPSSSSKSLRSSKATTFAFPNIGSLSSTSKSLRSLTATVAGNGAGSSLSARMVASSAVRAPMSLDFETSVFKKEKVSLAGHEEYIVRGGRDLFKHLPDAFKGIKQIGVIGWGSQGPAQAQNLRDSLVEAKSDIVVKIGLRKGSRSFEEARAVGFTEESGTLGDIWETISGSDLVLLLISDAAQADNYEKIFSHMKPNSILGLSHGFLLGHLQSMGLDFPKNISVVAVCPKGMGPSVRRLYVQGKEINGAGINASFAVHQDVDGRAADVALGWSVALGSPFTFATTLEQEYKSDIFGERGILLGAVHGIVESLFRRYTENGMSEDLAYKNTVECITGTISRTISTQGMLAVYNSLTEEGKKDFETAYSASFYPCMEILYECYEDV…	1666	22.2	-	71	12	12	2	1.326	1.04	1.183	0.202233	gi|62321216|dbj|BAD94384.1|	ketol-acid reductoisomerase [Arabidopsis thaliana]	sp|Q05758|ILV5_ARATH	Ketol-acid reductoisomerase, chloroplastic OS=Arabidopsis thaliana GN=At3g58610 PE=2 SV=2	YLR355c	144	4e-34	COG0059	Ketol-acid reductoisomerase	EH	Amino acid transport and metabolism ; Coenzyme transport and metabolism ;	K00053|1|0.0|1018|ath:AT3G58610|ketol-acid reductoisomerase [EC:1.1.1.86]	GO:0055114//oxidation-reduction process;GO:0006164//purine nucleotide biosynthetic process;GO:0009651//response to salt stress;GO:0006096//glycolysis;GO:0006094//gluconeogenesis;GO:0009082//branched-chain amino acid biosynthetic process;GO:0046686//response to cadmium ion	GO:0005507//copper ion binding;GO:0004455//ketol-acid reductoisomerase activity;GO:0000166//nucleotide binding;GO:0016853//isomerase activity;GO:0050662//coenzyme binding	GO:0005829//cytosol;GO:0005618//cell wall;GO:0005739//mitochondrion;GO:0009941//chloroplast envelope;GO:0009570//chloroplast stroma;GO:0048046//apoplast
52	Fna_63207	93266	MMLLSRNWFILGSSHRIEILPLLLLSIVSQFGFEILRLSLRVLRQGFDECEKLLRVEMVGPTLFHRRKHSWPPEEFISKATLQLLDFDSAAPPSHAWRRRLNCHANVLKEFTITFREAIKMVRLGIRLWSYVREEASHGRKAPIDPFTKDNCRPSASQGVPLGGMGSGSISRGFRGEFKQWQITPGTCDPSPMMSNQFSIFISRENVHKKYASVLAPGQHGSLGKSRDKGISSWGWNLNGQHSTYHALFPRAWTIYDGEPDPELKISCRQISPFIPNNYRVSSLPAAVFVYTLVNTGKERAKVSLVFTWAVSWHLIHFYYIMSRRADVYQLCILQNSIGGTSHMSGGHVNEPFIGEDGVSGVLLHHKTGKGNPPVTFAISACETQNVNVTVLPCFGLSE…	292	8.6	-	12	6	5	3	1.225	1.103	1.164	0.086267	gi|147788372|emb|CAN61187.1|	hypothetical protein VITISV_019326 [Vitis vinifera]	sp|Q9ZT66|E134_MAIZE	Endo-1,3;1,4-beta-D-glucanase OS=Zea mays PE=1 SV=1	YAL049c	100	1e-20	COG0412	Dienelactone hydrolase and related enzymes	Q	Secondary metabolites biosynthesis, transport and catabolism ;	K01061|1|7e-57|220|bdi:100822628|carboxymethylenebutenolidase [EC:3.1.1.45]	GO:0006680//glucosylceramide catabolic process	GO:0004348//glucosylceramidase activity	GO:0005886//plasma membrane;GO:0016021//integral to membrane
127	Fna_77881	92420	MTQQLEKFIFQVEEGREGSDGRPSVGPVYRSVFAKDGFPKPIEGMDSCWDVFRMSVEKYPNNPMLGRREIVDGKPGKYVWQTYQEVYDIVIKLGNSLRSCGVEEQAKCGIYGVNSPEWIISMEACNAHGLYCVPLYDTLGAGAVEFIITHSEVSIVFVEEKKISELFKTCPKATEYMKTVVSFGGVTREQKEAAETFGLVIYAWDEFLKLGEGKQFDLPIKKKSDICTIMYTSGTTGDPKGVMISNESIVTLIAGVIRLLKSANEALTVKDVYLSYLPLAHIFDRVIEECFIQHGAAIGFWRGDVKLLIEDLGELKPTIFCAVPRVLDRVFSGLQQKLAAGGFFKKFMFDSAFSFKYGHMKKGQSHVEASPLCDKLVFSKVKQGLGGNVRIILSGAAPL…	774	13	-	34	34	7	7	1.286	1.021	1.1535	0.187383	gi|1617270|emb|CAA64327.1|	acyl-CoA synthetase [Brassica napus]	sp|Q9T0A0|LACS4_ARATH	Long chain acyl-CoA synthetase 4 OS=Arabidopsis thaliana GN=LACS4 PE=2 SV=1	SPBP4H10.11c	313	5e-85	COG1022	Long-chain acyl-CoA synthetases (AMP-forming)	I	Lipid transport and metabolism ;	K01897|1|0.0|1255|aly:ARALYDRAFT_492484|long-chain acyl-CoA synthetase [EC:6.2.1.3]	GO:0006633//fatty acid biosynthetic process;GO:0002213//defense response to insect;GO:0009611//response to wounding;GO:0001676//long-chain fatty acid metabolic process;GO:0009805//coumarin biosynthetic process	GO:0004467//long-chain fatty acid-CoA ligase activity	GO:0005794//Golgi apparatus;GO:0005886//plasma membrane;GO:0005634//nucleus;GO:0005829//cytosol
1	Fna_50193	35953	MVDQKRFALFLATPDSEFVKKEYGGYHNVFVSTFGDEGEHWDSFRVVEGEFPDEKDLDKYDGFVISGSSHDSFENDPWILRLCEIVKKLDEMKKKILGICFGHQIIARVRGGTVGRARKGPELKLTDITIVKDAIKPGSFFGNEIPDSIAILKLHQDEVLVLPESAKVLAYSEKYEVEMFSIEDHLFCIQGHPEYNKEILHEIVDRVLRLGFIKQDFADAAKASMENRGADRKLLETICKNFLKGRVPAN	247	12.4	-	13	13	3	3	1.24	1.053	1.1465	0.132229	gi|14009290|gb|AAK50344.1|	defense-related protein [Brassica carinata]	sp|Q2NER5|GUAAA_METST	GMP synthase [glutamine-hydrolyzing] subunit A OS=Methanosphaera stadtmanae (strain DSM 3091) GN=guaAA PE=3 SV=1	PA1742	103	3e-22	COG0518	GMP synthase - Glutamine amidotransferase domain	F	Nucleotide transport and metabolism ;	-	GO:0009684//indoleacetic acid biosynthetic process;GO:0006952//defense response;GO:0006623//protein targeting to vacuole;GO:0019760//glucosinolate metabolic process;GO:0006749//glutathione metabolic process;GO:0006944//cellular membrane fusion;GO:0006569//tryptophan catabolic process;GO:0048193//Golgi vesicle transport	GO:0016740//transferase activity;GO:0034722//gamma-glutamyl-peptidase activity	GO:0005829//cytosol
88	Fna_64326	31166	MQSIVSSYHLCLAPPSPVLRQRLLCHRVPSIRLPSHRSTTSLGLFTCAAVSRESEMAAKEDGQDPRIPKIASSIRVIPDFPKPGIMFQDITTLLLDTEAFKDTIDIFVERYKGKGISVVAGVEARGFIFGPPIALAIGAKFVPMRKPKKLPGKVISEEYSLEYGTDKIEMHVGAVEPGERAIIIDDLIATGGTLAAAIRLLERVGVKIVECACVIELPELKGREKLGEAPLFILVTSDAA	266	19.6	-	11	11	4	4	1.259	1.028	1.1435	0.163342	gi|336244427|gb|AEI28163.1|	putative adenine phosphoribosyltransferase [Lobularia maritima]	sp|P31166|APT1_ARATH	Adenine phosphoribosyltransferase 1, chloroplastic OS=Arabidopsis thaliana GN=APT1 PE=1 SV=2	Zapt	184	9e-47	COG0503	Adenine/guanine phosphoribosyltransferases and related PRPP-binding proteins	F	Nucleotide transport and metabolism ;	K00759|1|3e-107|385|aly:ARALYDRAFT_472949|adenine phosphoribosyltransferase [EC:2.4.2.7]	GO:0055085//transmembrane transport;GO:0009651//response to salt stress;GO:0009116//nucleoside metabolic process;GO:0007623//circadian rhythm;GO:0006096//glycolysis;GO:0006094//gluconeogenesis;GO:0006168//adenine salvage;GO:0046686//response to cadmium ion;GO:0016036//cellular response to phosphate starvation;GO:0006817//phosphate ion transport	GO:0005315//inorganic phosphate transmembrane transporter activity;GO:0003999//adenine phosphoribosyltransferase activity;GO:0005351//sugar:hydrogen symporter activity	GO:0005829//cytosol;GO:0016021//integral to membrane;GO:0009505//plant-type cell wall;GO:0009570//chloroplast stroma;GO:0005794//Golgi apparatus;GO:0005886//plasma membrane
142	Fna_85277	182316	MESSLFLQSPSSFSSLFTAKSKPFPSPKPRFVSIKASIEKPKPKPKPKSETTSWVSPDWLTSLTRTITSGQNDDSGIPIASAKLDDVSELLGGALFLPLYKWMNEYGPIYRLAAGPRNFVVVSDPAIAKHVLRNYPKYAKGLVAEVSEFLFGSGFAIAEGPLWTARRRXXXXXXXXXXXXXXXXXXXRAVVPSLHKRYLSVIVERVFCRSAERLVEKLQPYAVEGKAVNMEEKFSQLTLDVIGLSLFNYNFDSLTTDSPVIEAVYTALKEAELRSTDILPYWKIDALCKIVPRQVKAEKAVTLIRETVEDLIAKCKEIVEREGERINDEEYVNESDPSILRFLLASREEVSSVQLRDDLLSMLVAGHETTGSVLTWTLYLLSKSPSALAKAQEEVDRVL…	381	7.6	-	18	15	8	6	1.019	1.228	1.1235	0.147785	gi|62319017|dbj|BAD94136.1|	Cytochrom P450 -like protein [Arabidopsis thaliana]	sp|Q6TBX7|LUT1_ARATH	Carotene epsilon-monooxygenase, chloroplastic OS=Arabidopsis thaliana GN=CYP97C1 PE=1 SV=1	SSO2554	209	2e-53	COG0174	Glutamine synthetase	E	Amino acid transport and metabolism ;	K09837|1|0.0|949|aly:ARALYDRAFT_485688|carotene epsilon-monooxygenase [EC:1.14.99.45]	GO:0009684//indoleacetic acid biosynthetic process;GO:0009399//nitrogen fixation;GO:0002679//respiratory burst involved in defense response;GO:0006542//glutamine biosynthetic process;GO:0009617//response to bacterium;GO:0010311//lateral root formation;GO:0010200//response to chitin;GO:0048829//root cap development;GO:0009737//response to abscisic acid stimulus;GO:0006569//tryptophan catabolic pro…	GO:0008017//microtubule binding;GO:0043015//gamma-tubulin binding;GO:0043621//protein self-association;GO:0005524//ATP binding;GO:0004356//glutamate-ammonia ligase activity	GO:0005829//cytosol
59	Fna_57391	46545	MDHHMTSCLLLLLVSTYSVLQISFAQDAPTSLFPGMIIFGDSVVDVGNNNYLPTLFRADYPPYGRDFAGHKPTGRFCNGKLATDITAETLGFTKYPPAYLSPEASGKNLLIGANFASAASGYDDKAALLNHAIPLYQQVEYYKEYKSKLIKVAGSKQADTIIKGSIYLLSAGSSDFVQNYYVNPLVNKFYTADQYGSMLIDNFSTFIKQVYAVGARKIGVTSLPPTGCLPAARTLFGYHEKGCVSRLNTDAQQFNKKLNAAASKLQKQYSGLKIVVFDIFTPLYDLVQSPAKSGFTEATKGCCGTGTVETTSLLCNPKSYGTCTNATQYVFWDSVHPSEAANEILATSLIGQGFSLIG	445	19.8	-	23	23	6	6	0.818	0.966	0.892	0.104652	gi|312281843|dbj|BAJ33787.1|	unnamed protein product [Thellungiella halophila]	sp|Q9LU14|APG2_ARATH	GDSL esterase/lipase APG OS=Arabidopsis thaliana GN=APG PE=1 SV=1	all3634	77	4e-14	COG3240	Phospholipase/lecithinase/hemolysin	IR	Lipid transport and metabolism ; General function prediction only ;	K01206|1|2e-27|121|ath:AT1G67830|alpha-L-fucosidase [EC:3.2.1.51]!K00514|3|6e-19|93.2|rcu:RCOM_1428040|zeta-carotene desaturase [EC:1.3.5.6]	GO:0009825//multidimensional cell growth;GO:0000038//very long-chain fatty acid metabolic process;GO:0042335//cuticle development;GO:0048767//root hair elongation;GO:0000271//polysaccharide biosynthetic process;GO:0009932//cell tip growth;GO:0009926//auxin polar transport;GO:0008361//regulation of cell size;GO:0043481//anthocyanin accumulation in tissues in response to UV light;GO:0009664//plant-…	GO:0004091//carboxylesterase activity	GO:0048046//apoplast
22	Fna_17986	65139	MASGFEDGFSAEKLFAQGYSYTYDDVIFLPHYIDFSTDAVSLSTRLSKRVPLSIPCVASPMDTVSESHMAAAMAALGGIGIVHYNCDIATQASVIRHAKSLRVPIASDAVFKCPENLIGSVDDFGPSSFVFVSQTGTLTPSLLGYVSKSEWSCMKDEQKEMKIYDYMRSCESRDYYVPWDIDLDKIDAVLEDKQKGFVVLEKDGETVNVVTKDDVERVKGYPKLGSGTVGPDKKWMVGAAIGTRESDKERLEHLVKAGANVVVLDSSQGNSIYQIEMIKYVKNLYPELDVVGGNVVTMYQAENLIKAGVDGLRVGMGSGSICTTQEVCAVGRGQATAVYKVSTLAAQHGVPVIADGGISNSGHIVKALVLGASTVMMGSFLAGSTEAPGAYEYRNGRRV…	296	15.5	1	17	17	7	7	0.778	0.994	0.886	0.152735	gi|26451248|dbj|BAC42726.1|	putative inosine-5'-monophosphate dehydrogenase [Arabidopsis thaliana]	sp|Q9SA34|IMDH2_ARATH	Inosine-5'-monophosphate dehydrogenase 2 OS=Arabidopsis thaliana GN=At1g16350 PE=2 SV=1	YLR432w_3	314	2e-85	COG0516	IMP dehydrogenase/GMP reductase	F	Nucleotide transport and metabolism ;	K00088|1|0.0|972|ath:AT1G16350|IMP dehydrogenase [EC:1.1.1.205]	GO:0001510//RNA methylation;GO:0009086//methionine biosynthetic process;GO:0055114//oxidation-reduction process;GO:0006626//protein targeting to mitochondrion;GO:0000394//RNA splicing, via endonucleolytic cleavage and ligation;GO:0006177//GMP biosynthetic process	GO:0046872//metal ion binding;GO:0003938//IMP dehydrogenase activity	GO:0005829//cytosol
96	Fna_08328	65497	MAQSSRICHGVQNPCVIISNLSKSNQNRSPSSVSLKTQQPRASSWGLKKSGTMLNGSVIRPVKVTASVSTAEKASEIVLQPIREISGLIKLPGSKSLSNRILLLAALSEGTTVVDNLLNSDDINYMLDALKKLGLNVERDRVNNRAVVEGCGGIFPASLDSKSDIELYLGNAGTAMRPLTAAVTAAGGNASYVLDGVPRMRERPIGDLVVGLKQLGADVECTLGTNCPPVRVNANGGLPGGKVKLSGSISSQYLTALLMAAPLALGDVEIEIIDKLISVPYVEMTLKLMERFGVSAEHSDSWDRFFVKGGQKYKSPGNAYVEGDASSASYFLAGAAITGETVTVEGCGTTSLQKGDVKFAEVLEKMGCKVSWTENSVTVTGPSRDAFGMRHLRAVDVNM…	225	9.1	1	13	13	4	4	0.819	0.939	0.879	0.0848528	gi|18251238|gb|AAL65914.1|AF440390_1	5-enolpyruvylshikimate-3-phosphate synthase [Orychophragmus violaceus] >gi|18251240|gb|AAL65915.1|AF440391_1 5-enolpyruvylshikimate-3-phosphate synthase [Orychophragmus violaceus]	sp|P17688|AROA_BRANA	3-phosphoshikimate 1-carboxyvinyltransferase, chloroplastic OS=Brassica napus PE=3 SV=1	VC1732	445	8e-125	COG0128	5-enolpyruvylshikimate-3-phosphate synthase	E	Amino acid transport and metabolism ;	K00800|1|0.0|920|ath:AT2G45300|3-phosphoshikimate 1-carboxyvinyltransferase [EC:2.5.1.19]	GO:0033587//shikimate biosynthetic process;GO:0009423//chorismate biosynthetic process;GO:0009073//aromatic amino acid family biosynthetic process;GO:0018920//glyphosate metabolic process	GO:0003866//3-phosphoshikimate 1-carboxyvinyltransferase activity	GO:0009570//chloroplast stroma;GO:0005829//cytosol
112	Fna_30776	61260	MSLSSLSFDTKPRFALGGPFNRRHPPLHHPRNSLSYSAKRQAISASLSVAADSTATESISRIESLSQVSGVLGCQWGDEGKGKLVDILAQHFDIVARCQGGANAGHTIYNSEGKKFALHLVPSGILNEDTTCVIGNGVVVHLPGLFKEIDGLESNGVSCKGRILVSDRAHLLFDFHQEVDGLRESELAKSFIGTTKRGIGPCYSSKVIRNGIRVGDLRHMDTLPQKLDLLLADAAARFPGFKYTPEMLREEVEAYKRYAERLEPYITDTVHFMNEAISNKKKVLVEGGQATMLDIDFGTYPFVTSSSPSAGGICTGLGIAPRAVGDLIGVVKAYTTRVGSGPFPTENLGTGGDLLRLAGQEFGTTTGRPRRCGWLDLVALKFSCQINGFASLNLTKLDV…	1069	24.9	1	40	9	9	3	0.89	0.826	0.858	0.0452548	gi|7546402|pdb|1DJ2|A	Chain A, Structures Of Adenylosuccinate Synthetase From Triticum Aestivum And Arabidopsis Thaliana >gi|7546403|pdb|1DJ2|B Chain B, Structures Of Adenylosuccinate Synthetase From Triticum Aestivum And Arabidopsis Thaliana	sp|Q96529|PURA_ARATH	Adenylosuccinate synthetase, chloroplastic OS=Arabidopsis thaliana GN=PURA PE=1 SV=1	SPAC144.03	479	7e-135	COG0104	Adenylosuccinate synthase	F	Nucleotide transport and metabolism ;	K01939|1|0.0|886|ath:AT3G57610|adenylosuccinate synthase [EC:6.3.4.4]	GO:0009220//pyrimidine ribonucleotide biosynthetic process;GO:0006167//AMP biosynthetic process;GO:0046686//response to cadmium ion	GO:0004019//adenylosuccinate synthase activity;GO:0000287//magnesium ion binding;GO:0005525//GTP binding	GO:0005829//cytosol;GO:0009570//chloroplast stroma;GO:0048046//apoplast
27	Fna_34124	59305	MATSGTASTFRPSVSASSRLTHLRSSPFKVPNFTPLPSSRSHSFSVSCTIAKDPTFLMAEAEKTKAAGSDPTLWKRPDSFGRFGKFGGKYVPETLMHALSELETAFYSLATDDDFQRELAGILKDYVGRESPLYFAERLTEHYRRENGEGPLIYLKREDLNHTGAHKINNAVAQALLAKRLGKKRIIAETGAGQHGVATATVCARFGLQCIIYMGAQDMERQALNVFRMRLLGAEVRGVHSGTATLKDATSEAIRDWVTNVETTHYILGSVAGPHPYPMMVRDFHAVIGKETRRQAMEKWGGKPDVLVACVGGGSNAMGLFHEFVDDTEVRMIGVEAAGFGLDSGKHAATLTKGDVGVLHGAMSYLLQDDDGQIIEPHSISAGLDYPGVGPEHSFLKDM…	494	15.9	-	16	8	6	3	0.703	0.979	0.841	0.195161	gi|62320140|dbj|BAD94336.1|	tryptophan synthase beta chain 1 precursor [Arabidopsis thaliana]	sp|P25269|TRBP2_ARATH	Tryptophan synthase beta chain 2, chloroplastic OS=Arabidopsis thaliana GN=TSB2 PE=2 SV=2	all3794	658	0	COG0133	Tryptophan synthase beta chain	E	Amino acid transport and metabolism ;	K01696|1|0.0|902|ath:AT4G27070|tryptophan synthase beta chain [EC:4.2.1.20]	GO:0009684//indoleacetic acid biosynthetic process;GO:0006979//response to oxidative stress;GO:0009651//response to salt stress;GO:0000162//tryptophan biosynthetic process	GO:0004834//tryptophan synthase activity;GO:0030170//pyridoxal phosphate binding	GO:0009941//chloroplast envelope;GO:0009570//chloroplast stroma;GO:0005886//plasma membrane
24	Fna_09985	87835	MSAGNGNANGDGGFSFPKGPAIPKITTGAKRDNEICHDDSGPTVKATTLDELHSLQKKRSAPTTPINQSGAAFSEEERQKIQLQSISASLASLTRESGPKVVRGDPAEKKADGSTTPAYAHGQHPSIFSPALGAVSDSSLKFTHVLYNLSPAELYEQAIKYEKGSFITSNGALATLSGAKTGRAPRDKRVVRDATTEDELWWGKGSPNIEMDEHTFTVNRERAVDYLNSLEKVFVNDQFLNWDPENRIKVRIVSARAYHSLFMHNMCIRPTPEELESFGTPDFTIYNAGQFPCNRYTHYMTSSTSVDLNLSRREMVILGTQYAGEMKKGLFSVMHYLMPKRRILSLHSGCNMGKDGDVALFFGLSGTGKTTLSTDHNRYLIGDDEHCWTETGVSNIEGG…	241	7.2	-	11	5	4	2	0.826	0.82	0.823	0.00424264	gi|62321275|dbj|BAD94487.1|	phosphoenolpyruvate carboxykinase-like protein [Arabidopsis thaliana]	sp|Q9T074|PCKA_ARATH	Phosphoenolpyruvate carboxykinase [ATP] OS=Arabidopsis thaliana GN=PCKA PE=1 SV=1	YKR097w	614	1e-175	COG1866	Phosphoenolpyruvate carboxykinase (ATP)	C	Energy production and conversion ;	K01610|1|0.0|1200|ath:AT4G37870|phosphoenolpyruvate carboxykinase (ATP) [EC:4.1.1.49]	GO:0009965//leaf morphogenesis;GO:0016310//phosphorylation;GO:0009817//defense response to fungus, incompatible interaction;GO:0006094//gluconeogenesis;GO:0046686//response to cadmium ion;GO:0016036//cellular response to phosphate starvation	GO:0004612//phosphoenolpyruvate carboxykinase (ATP) activity;GO:0003677//DNA binding;GO:0005524//ATP binding;GO:0016301//kinase activity	GO:0005829//cytosol;GO:0005730//nucleolus;GO:0016020//membrane
104	Fna_31027	33226	MPHTLGLTKPNSTDHPKISFAAKEIDVTEWKGDLLVVGVTEQDLTKDDSSSKFKNPILNKLDAHTSGLLALVSSEEDFTGKPGQSTVLRLPGLATKRIGLIGLGKTASSSSSSPAAFHSLGEGVANVSKASQSSTVAVALASPENESKLSSASALASGVVLGLFEDGRYKSESKKPSLSSVDIIGFGTGPEVEKKLKYAEDVSYGVIFGRELINSPANVLTPGMDLCVSKNSLVSVSCSKLIWFCVVFSCVG	803	35.3	-	32	7	7	3	0.903	0.754	0.8285	0.105359	gi|312281563|dbj|BAJ33647.1|	unnamed protein product [Thellungiella halophila]	sp|P30184|AMPL1_ARATH	Leucine aminopeptidase 1 OS=Arabidopsis thaliana GN=PM25 PE=1 SV=1	sll2001	87	3e-17	COG0260	Leucyl aminopeptidase	E	Amino acid transport and metabolism ;	K01255|1|5e-85|311|ath:AT2G24200|leucyl aminopeptidase [EC:3.4.11.1]	GO:0006623//protein targeting to vacuole;GO:0009651//response to salt stress;GO:0009266//response to temperature stimulus;GO:0006508//proteolysis;GO:0006972//hyperosmotic response;GO:0006833//water transport;GO:0007030//Golgi organization;GO:0010150//leaf senescence;GO:0006096//glycolysis;GO:0006094//gluconeogenesis;GO:0046686//response to cadmium ion	GO:0030145//manganese ion binding;GO:0004177//aminopeptidase activity;GO:0008235//metalloexopeptidase activity	GO:0005829//cytosol;GO:0009570//chloroplast stroma;GO:0005773//vacuole
101	Fna_39128	79864	MKVIDKIQSLADEGKTAFSFEFFPPKTEDGVDNLFERMDRMVAYGPTFCDITWGAGGSTADLTLDIASRMQNVVCVESMMHLTCTNMPVEKIDHALETIRANGIQNVLALRGDPPHGHDKFVKVEGGFGCALDLVNHVRGKYGDYFGITVAGYPEAHPDVIGENGLASDEAYQSDLEYLKRKVDAGADLIVTQLFYDTDVFLKFVNDCRQIGIKCPIVPGIMPINNYKGFLRMTGFCKTKIPAEVMAALEPIQDNEEAVKAYGIHLGTEMCRKILAHGTKSLHLYTLNMEKSALAILMNLGMIDESKISRSLPWRRPANVFRTKEDVRPIFWANRPKSYISRTKGWEDFPQGRWGDSRSASYGALTDHQFSRPRARDKKLQQEWVVPLKSVEDIQERFR…	640	22	-	32	11	11	7	0.947	0.697	0.822	0.176777	gi|18406468|ref|NP_566011.1|	methylenetetrahydrofolate reductase 2 [Arabidopsis thaliana] >gi|22096355|sp|O80585.2|MTHR2_ARATH RecName: Full=Methylenetetrahydrofolate reductase 2; Short=AtMTHFR2 >gi|5911427|gb|AAD55788.1|AF181967_1 methylenetetrahydrofolate reductase MTHFR2 [Arabidopsis thaliana] >gi|15215810|gb|AAK91450.1| At2g44160/F6E13.29 [Arabidopsis thaliana] >gi|330255290|gb|AEC10384.1| methylenetetrahydrofolate reduc…	sp|O80585|MTHR2_ARATH	Methylenetetrahydrofolate reductase 2 OS=Arabidopsis thaliana GN=MTHFR2 PE=1 SV=2	SPAC56F8.10	478	1e-134	COG0685	5,10-methylenetetrahydrofolate reductase	E	Amino acid transport and metabolism ;	K00297|1|0.0|1185|aly:ARALYDRAFT_483539|methylenetetrahydrofolate reductase (NADPH) [EC:1.5.1.20]	GO:0009086//methionine biosynthetic process;GO:0055114//oxidation-reduction process	GO:0004489//methylenetetrahydrofolate reductase (NADPH) activity	GO:0005634//nucleus;GO:0005829//cytosol
38	Fna_51841	56196	MSRLLLAQVVLALCILSAAADDGEAIVSRFQEYLRIDTVQPKPDYYKAVDFLNSQAKSLSLESQTNEFVKGKPHLLLKWVGSDPTLPAILLNSHTDVVPFEESKWTHHPLHAHMDNQGDIYARGSQDMKCVGMQYLEAIRKLQASGFHPVRSVYLSFVPDEEIGGHDGAEKFVESHLFKSLNVGIVLDEGLPSPSKSYRVFYGERSPWWLVIKAKGPPGHGAKLYDNSAIENLLKSIESIRLFRASQFDLLKAGGTAEGDVVSVNMAFLKAGTPSPTGFVMNLQPSEAEAGFDIRIPPSVDSEALERRLVEEWAPAARNMSVEFKQKHSGEPLLTAADDSNPWWRLLENAVKEAGGKTSKPEIFPASTDARYFRMAGVPAFGFSPISNTPSLLHDHNEY…	221	19.9	1	13	13	8	8	0.897	0.725	0.811	0.121622	gi|227206346|dbj|BAH57228.1|	AT4G38220 [Arabidopsis thaliana]	sp|P37111|ACY1_PIG	Aminoacylase-1 OS=Sus scrofa GN=ACY1 PE=1 SV=2	ML1288	103	6e-22	COG0624	Acetylornithine deacetylase/Succinyl-diaminopimelate desuccinylase and related deacylases	E	Amino acid transport and metabolism ;	K14677|1|0.0|764|ath:AT4G38220|aminoacylase [EC:3.5.1.14]!K01436|5|2e-178|623|pop:POPTR_836712|amidohydrolase [EC:3.5.1.-]	GO:0009086//methionine biosynthetic process;GO:0006508//proteolysis;GO:0000394//RNA splicing, via endonucleolytic cleavage and ligation;GO:0010043//response to zinc ion;GO:0019344//cysteine biosynthetic process	GO:0008237//metallopeptidase activity;GO:0004046//aminoacylase activity	GO:0005773//vacuole;GO:0005783//endoplasmic reticulum;GO:0005794//Golgi apparatus
34	Fna_84998	81661	MALKSSSADGKTRSSVQIFVVFSLCCFFYILGAWQRSGFGKGDSIALQMTNSGADCDIVPSLNFETHHAGESSIVGSSTKVKAFEPCDARYTDYTPCQDQRRAMTFPRDSMIYRERHCVPESEKLRCLVPAPKGYVTPFSWPKSRDYVPYANAPYKALTVEKAIQNWIQYEGDVFRFPGGGTQFPQGADKYIDQLASVIPMENGTVRTALDTGCGVASWGAYLWSRNVRAMSFAPRDSHEAQVQFALERGVPAVIGVLGTIKLPYPARAFDMAHCSRCLIPWGANDGMYLMEVDRVLRPGGYWILSGPPINWKINYKAWQRPKEELQEEQRKIEEAAKLLCWEKKYEHGEIAIWQKRVNDEACRSRRDDPRANFCKTDDTDDVWYKKMEACITPYPETS…	479	18.2	-	19	6	9	2	0.922	0.6	0.761	0.227688	gi|297850988|ref|XP_002893375.1|	dehydration-responsive family protein [Arabidopsis lyrata subsp. lyrata] >gi|297339217|gb|EFH69634.1| dehydration-responsive family protein [Arabidopsis lyrata subsp. lyrata]	sp|B9DFI7|PMT2_ARATH	Probable methyltransferase PMT2 OS=Arabidopsis thaliana GN=At1g26850 PE=1 SV=2	-	-	-	-	-	-	-	-	GO:0032259//methylation	GO:0008168//methyltransferase activity	GO:0005802//trans-Golgi network;GO:0016020//membrane;GO:0005794//Golgi apparatus;GO:0005768//endosome
6	Fna_61999	118304	MMTLNSLSPSAESISLCFFETSRFNQTPKLPGGCSLRKRNQGRGFGKGVVKCSVKVQQQQQQPPPAWPGRAVPEPPRQSWDGPKPISIVGSTGSIGTQTLDIVAENPDKFRVVALAAGSNVALLADQVKRFKPALVAVRNESLVDELKEALAGLDYKPEIIPGEQGVIEVARHPDAVTVVTGIVGCAGLKPTVAAIEAGKDIALANKETLIAGGPFVLPLANKHNVKILPADSEHSAIFQCIQGLPEGALRKIILTASGGAFRDWPVEKLKEVKVADALKHPNWSMGKKITVDSATLFNKGLEVIEAHYLFGAEYDDIEIVIHPQSIIHSMIETQDSSVLAQLGWPDMRLPILYTMSWPDRVPCSEVTWPRLDLCKLGSLTFKKPDNVKYPSMDLAYAA…	1478	17.5	-	52	10	14	3	0.717	0.964	0.8405	0.174655	gi|4886307|emb|CAB43344.1|	1-deoxy-d-xylulose-5-phosphate reductoisomerase [Arabidopsis thaliana]	sp|Q9XFS9|DXR_ARATH	1-deoxy-D-xylulose 5-phosphate reductoisomerase, chloroplastic OS=Arabidopsis thaliana GN=DXR PE=2 SV=2	alr4351	544	3e-154	COG0743	1-deoxy-D-xylulose 5-phosphate reductoisomerase	I	Lipid transport and metabolism ;	K00099|1|0.0|895|ath:AT5G62790|1-deoxy-D-xylulose-5-phosphate reductoisomerase [EC:1.1.1.267]	GO:0009072//aromatic amino acid family metabolic process;GO:0006098//pentose-phosphate shunt;GO:0000096//sulfur amino acid metabolic process;GO:0042744//hydrogen peroxide catabolic process;GO:0016117//carotenoid biosynthetic process;GO:0006655//phosphatidylglycerol biosynthetic process;GO:0006636//unsaturated fatty acid biosynthetic process;GO:0043085//positive regulation of catalytic activity;GO…	GO:0030604//1-deoxy-D-xylulose-5-phosphate reductoisomerase activity;GO:0016853//isomerase activity;GO:0046872//metal ion binding;GO:0070402//NADPH binding	GO:0009570//chloroplast stroma
58	Fna_42374	88340	MALSAFAFPSYITTKGGLTDSCCKSNSLSSSRSLSADLPSPCLRPNTSHSNRKAKVNASLAEKGEYYSNRPPTPLLDTINYPIHMKNLSTKELKQLSDELRSDVIFNVSKTGGHLGSSLGVVELTVALHYIFNTPQDKILWDVGHQSYPHKILTGRRGKMPTMRQTNGLSGFTKRGESEHDCFGTGHSSTTISAGLGMAVGRDLKGKNNNVVAVIGDGAMTAGQAYEAMNNAGYLDSDMIVILNDNKQVSLPTATLDGPSPPVGALSSALSRLQSNPALRELREGVTKQIGGPMHQLAAKVDEYARGMISGTGSTLFEELGLYYIGPVDGHNIDDLVAILKEVKSARTTGPVLIHVITEKGRGYPYAERADDKYHGVVKFDPATGKQFKTTNKTQSYTT…	162	11.3	1	11	5	6	2	0.725	0.742	0.7335	0.0120208	gi|91771913|gb|ABE60813.1|	CLA1-like protein [Brassica rapa]	sp|Q38854|DXS_ARATH	1-deoxy-D-xylulose-5-phosphate synthase, chloroplastic OS=Arabidopsis thaliana GN=DXS PE=1 SV=2	mlr7474	755	0	COG1154	Deoxyxylulose-5-phosphate synthase	HI	Coenzyme transport and metabolism ; Lipid transport and metabolism ;	K01662|1|0.0|1317|aly:ARALYDRAFT_493326|1-deoxy-D-xylulose-5-phosphate synthase [EC:2.2.1.7]	GO:0010155//regulation of proton transport;GO:0016117//carotenoid biosynthetic process;GO:0006655//phosphatidylglycerol biosynthetic process;GO:0006636//unsaturated fatty acid biosynthetic process;GO:0019288//isopentenyl diphosphate biosynthetic process, mevalonate-independent pathway;GO:0006546//glycine catabolic process;GO:0019748//secondary metabolic process;GO:0009106//lipoate metabolic proce…	GO:0008661//1-deoxy-D-xylulose-5-phosphate synthase activity;GO:0016624//oxidoreductase activity, acting on the aldehyde or oxo group of donors, disulfide as acceptor;GO:0030976//thiamine pyrophosphate binding;GO:0000287//magnesium ion binding	GO:0009507//chloroplast
108	Fna_38603	69883	MELLLPHPSNSSPLTVLGYLERAASVYGDSPSLLHATTVRTWSETHSRCLRIASTLASSSLGINRGQVVSVIGPNVPSVYELQFAVPMSGAILNNINPRLDANALSVLLRHSETKLVFVDHHSSSLVLEAVSFLPKNEKPRLVLLQDDVDMTPLSSDVEFLDTYEGVMERGDKSFKWVRPSSEWNPMVLNYTSGTTSSPKGVVLSHRAVFMSTINSLLDWSMPNRPVYLWTLPMFHANGWSYTWATAAVGATNICLRRVDAKTIYESIDKHHVTHMCAAPMVLNMLTNYPARKQLKQPVRVMTAGAPPPETVISSAESLGFDVGHGYGLTETGCLNVSCAWKPEWDGLGESERAKLKSRQGIRTAVFAEVDVRDTLTGKSVKHDGVTVGEIVFRGGSVM…	275	7.9	-	10	8	4	3	0.682	0.767	0.7245	0.0601041	gi|1903034|emb|CAA64328.1|	amp-binding protein [Brassica napus]	sp|O80658|AAE4_ARATH	Probable acyl-activating enzyme 4 OS=Arabidopsis thaliana GN=AEE4 PE=2 SV=1	DR0336	353	6e-97	COG0318	Acyl-CoA synthetases (AMP-forming)/AMP-acid ligases II	IQ	Lipid transport and metabolism ; Secondary metabolites biosynthesis, transport and catabolism ;	K00666|1|4e-126|449|sbi:SORBI_10g012080|fatty-acyl-CoA synthase [EC:6.2.1.-]!K01904|2|1e-44|179|aly:ARALYDRAFT_673076|4-coumarate--CoA ligase [EC:6.2.1.12]	GO:0008152//metabolic process	GO:0016874//ligase activity	GO:0005739//mitochondrion
51	Fna_35355	69737	MASNAAADHDKLSGKRVAVVGAGVSGLAAAYKLKSKGVNVTVFEADGRVGGKLRSVMHNGLIWDEGANTMTEAEPEVGSLLDDLGLREKQQFPLSQKKRYIVRNGLPVMIPTNPIALVTSSVLSTQSKFQILLEPFLWKKNDSSSKVTDSFVVESVSGFFQRHFGEEVVDYLIDPFVGGTSAADPESLSMKHSFPDLWNIEKSFGSIIVGAIRTKFAAKGSKNGETKRSTGTKKGSRGSFSFKGGMQILPEMLCKDLSRDELNLDSKVLSLSYNAGPRQENWSLSCVSHNEAQGQNLHYDAVIMTAPLCNVKEMKVMKGGEPFKLNFLPEIKYMPLSVIITTFTKEKVKRPLEGFGVLIPTKEQKRGFKTLGTLFSSMMFPDRCPSDLHLYTTFIGGSR…	81	7.5	-	4	4	3	3	0.733	0.682	0.7075	0.0360624	gi|22326801|ref|NP_196926.2|	protoporphyrinogen oxidase [Arabidopsis thaliana] >gi|18700121|gb|AAL77672.1| AT5g14220/MUA22_22 [Arabidopsis thaliana] >gi|20856027|gb|AAM26644.1| AT5g14220/MUA22_22 [Arabidopsis thaliana] >gi|332004618|gb|AED92001.1| protoporphyrinogen oxidase [Arabidopsis thaliana]	sp|O24164|PPOM_TOBAC	Protoporphyrinogen oxidase, mitochondrial OS=Nicotiana tabacum GN=PPXII PE=1 SV=1	aq_2015	202	1e-51	COG1232	Protoporphyrinogen oxidase	H	Coenzyme transport and metabolism ;	K00231|1|0.0|858|aly:ARALYDRAFT_488256|oxygen-dependent protoporphyrinogen oxidase [EC:1.3.3.4]	GO:0055114//oxidation-reduction process;GO:0009851//auxin biosynthetic process;GO:0006779//porphyrin-containing compound biosynthetic process;GO:0010229//inflorescence development;GO:0048825//cotyledon development	GO:0004729//oxygen-dependent protoporphyrinogen oxidase activity;GO:0000166//nucleotide binding	GO:0005739//mitochondrion;GO:0009941//chloroplast envelope
110	Fna_86750	50616	MRLIMKADDHEGCVLVAPQNFAMVENGIYRSSFPKPEHFGFLTALNLRSIIYLCPEPYPEESLKFYEANNIKLFQFAIESQKLPLIPGLGLDSATGAKTAWRFTSLDSSSLSSPRFLRLPPSPLRFGSISPRKFRAFSGTAMTTDAKDAGMDAVQRRLMFEDECILVDETDRVVGHDSKYNCHLMENIEAKNLLHRAFSVFLFNSNYELLLQQRSKAKVTFPLVWTNTCCSHPLYRDSELIEENALGVRNAAQRKLLDELGIVAEDVPVDEFTPLGRMLYKAPSDGKWGEHELDYLLFIVRDVKVEPNPDEVAEIKYVSREGLKELVRKADAGEEGLKLSPWFRLVVDNFLMKWWDHVEKGTLGEAVDMKTIHKL	210	13.6	-	10	10	5	5	0.783	0.896	0.8395	0.0799031	gi|7110585|gb|AAF36996.1|AF236092_1	isopentenyl pyrophosphate:dimethylallyl pyrophosphate isomerase [Brassica oleracea var. botrytis]	sp|Q42553|IDI2_ARATH	Isopentenyl-diphosphate Delta-isomerase II, chloroplastic OS=Arabidopsis thaliana GN=IPP2 PE=2 SV=1	SPBC106.15	208	1e-53	COG1443	Isopentenyldiphosphate isomerase	I	Lipid transport and metabolism ;	K01823|1|1e-135|480|ath:AT3G02780|isopentenyl-diphosphate delta-isomerase [EC:5.3.3.2]	GO:0009240//isopentenyl diphosphate biosynthetic process;GO:0015995//chlorophyll biosynthetic process;GO:0009908//flower development;GO:0009060//aerobic respiration;GO:0006096//glycolysis;GO:0046686//response to cadmium ion	GO:0004452//isopentenyl-diphosphate delta-isomerase activity;GO:0016787//hydrolase activity	GO:0005829//cytosol;GO:0005739//mitochondrion;GO:0009507//chloroplast
20	Fna_44529	189400	MKQNSTSQLVRTHSSTCSSFPPLTFETNASFSSPFFFPTEAEDQTTNNNNNEISSQSLLPSICQTMASLMYSPFTLSTSKAEHLSSLSNTTSKHSFLRRKSFSKPTNSLFKVKSAVSGNGLFTQTNPEVRRIVPVKRDNVPTVKIVYVVLEAQYQSSLSEAVQQLNKTSRFASYEVVGYLVEELRDKNTYKSFCKDLEDANIFIGSLIFVEELALKVKDAVEKERDRMDAVLVFPSMPEVMRLNKLGSFSMSQLGQSKSPFFQLFKRKKGAGSAGFADSMLKLVRTLPKVLKYLPSDKAQDARLYILSLQFWLGGSPDNLQNFVKMISGSYIPALKGVKIEYSDPVLFLDTGIWHPLAPTMYDDVKEYLNWYDTRRDTNASLKRKDATVIGLVLQRSHI…	1558	18	1	68	68	22	22	0.789	0.741	0.765	0.0339411	gi|307590975|gb|ADN65135.1|	magnesium chelatase H subunit [Prunus avium]	sp|Q9FNB0|CHLH_ARATH		all4365	1897	0	COG1429	Cobalamin biosynthesis protein CobN and related Mg-chelatases	H	Coenzyme transport and metabolism ;	K03403|1|0.0|2681|aly:ARALYDRAFT_909315|magnesium chelatase subunit H [EC:6.6.1.1]	GO:0019684//photosynthesis, light reaction;GO:0015995//chlorophyll biosynthetic process	GO:0016851//magnesium chelatase activity;GO:0051116//cobaltochelatase activity;GO:0000166//nucleotide binding	GO:0005739//mitochondrion;GO:0010007//magnesium chelatase complex;GO:0009706//chloroplast inner membrane
Stress and defence
41	Fna_26007	94382	MEFESFLVSLGTSAIIFVVLMLLFTWLSRRPGNVSVYYPNRILKGMDPWEGSSLTRNPFAWIREAFTSTEQDVVKLSGVDTAVYFVFLSTVLGIFALSALLLLPTLLPLSATDNSLKTSRNVTDTTSNGTFSQLDNLSMANITRRSSRLWAFLGAVYWVSVVTYFMLWKAYKHVAALRAEALMSSEEVLPEQYAILVRDIPSPPNGETQKEFVDSYFREIYPETFYRSLVVTENSKINKIWENLEGYKKKLARAEAVFAATSNRPMNKTGLLGLVGERVDSIDYYTKLINESVAKLEAEQRTVLAEKQQTAAVVFFTDRVTAALAAQSLHCQMVDKWTVTEAPEPRQLIWENLKIKFFSRIVRQYLIYFLVAITILFYMIPIAFVSAITTLGNLQKALP…	774	23.9	-	48	8	16	2	1.785	1.231	1.508	0.391737	gi|157849738|gb|ABV89652.1|	early-responsive to dehydration 4 [Brassica rapa]	sp|Q06538|YL241_YEAST	Uncharacterized membrane protein YLR241W OS=Saccharomyces cerevisiae (strain ATCC 204508 / S288c) GN=YLR241W PE=1 SV=1	SPAC2G11.09	148	4e-35	COG5594	Uncharacterized integral membrane protein	S	Function unknown ;	K03021|1|2e-08|59.7|ota:Ot01g06000|DNA-directed RNA polymerase III subunit RPC2 [EC:2.7.7.6]	-	-	GO:0005576//extracellular region;GO:0005774//vacuolar membrane;GO:0009506//plasmodesma;GO:0009941//chloroplast envelope;GO:0005886//plasma membrane
67	Fna_24296	48470	MGCASSKQVKGNVVSDVYKPPPSSFAVFNINSIEEPWLKFDHDDDEKPASAAVPIAVEEGDDDAPKTWDEVSKSLETHLKPAEVKPAEVVSVEPPATPPRRLPRKSASFHTLDELETKARKQIAAQNPATTVKLKKTESMSELRPEFNRTESTQYNSGPRSVKENIFVLRDRERREKEGNKKPVMNWDPLREFPEKCPPGGGDGLVVYTTSLQGVRRTYEDCMRVRAIMEQQGVVVDERDVSLDAGVLSELKSLLQEEATVAPPRLFVKGRYLGGAAEVTAMNDNGKLGRVLRWARVERVGEEGRQTCEGCGGARWVPCLECGGSCKVAAVGVAAKGEGWGRCVKCNENGLIRCPVCFVN	118	7.2	1	3	3	2	2	1.81	1.437	1.6235	0.263751	gi|297839999|ref|XP_002887881.1|	glutaredoxin family protein [Arabidopsis lyrata subsp. lyrata] >gi|297333722|gb|EFH64140.1| glutaredoxin family protein [Arabidopsis lyrata subsp. lyrata]	sp|Q9FLE8|Y5986_ARATH	Uncharacterized protein At5g39865 OS=Arabidopsis thaliana GN=At5g39865 PE=1 SV=1	-	-	-	-	-	-	-	-	GO:0009902//chloroplast relocation;GO:0051017//actin filament bundle assembly;GO:0045454//cell redox homeostasis;GO:0048653//anther development	GO:0009055//electron carrier activity;GO:0015035//protein disulfide oxidoreductase activity	GO:0005884//actin filament;GO:0005634//nucleus
124	Fna_58473	65169	MDPYRVRPSSAHDSPFFTTNSGAPVWNNNSSLTAGTRGPILLEDYHLLEKLANFDRERIPERVVHARGASAKGFFEVTHDITHLTCADFLRGPGVQTPVIVRFSTVIHERGSPETLRDPRGFAVKFYTREGNFDLVGNNFPVFFVRDGMKFPDMVHALKPNPKSHIQENWRILDFFSHHPESLHMFSFLFDDLGIPQDYRHMNGFGVNTYMLINKAGKAHYVKFHWKPSCGVKCLLDEEAIKVGGSNHSHATKDLYDSIASGNYPEWNLFVQVMDPAHEDKFDFDPLDVTKIWPEDILPLQPVGRLVLNKNIDNFFNENEQIAFCPAIVVPGVHYSDDKLLQTRIFSYADSQRHRLGPNYLQLPVNAPKCAHHNNHHEGFMNFMHRDEEVNYFPSRLNP…	1218	22.6	1	81	4	10	2	1.196	1.593	1.3945	0.280721	gi|18394890|ref|NP_564121.1|	catalase 1 [Arabidopsis thaliana] >gi|21903389|sp|Q96528.3|CATA1_ARATH RecName: Full=Catalase-1 >gi|22531172|gb|AAM97090.1| expressed protein [Arabidopsis thaliana] >gi|34098867|gb|AAQ56816.1| At1g20630 [Arabidopsis thaliana] >gi|332191877|gb|AEE29998.1| catalase 1 [Arabidopsis thaliana]	sp|Q96528|CATA1_ARATH	Catalase-1 OS=Arabidopsis thaliana GN=CAT1 PE=1 SV=3	RSp1581	468	1e-131	COG0753	Catalase	P	Inorganic ion transport and metabolism ;	K03781|1|0.0|986|ath:AT1G20630|catalase [EC:1.11.1.6]	GO:0016036//cellular response to phosphate starvation;GO:0042744//hydrogen peroxide catabolic process;GO:0006635//fatty acid beta-oxidation;GO:0006995//cellular response to nitrogen starvation;GO:0006862//nucleotide transport;GO:0006944//cellular membrane fusion;GO:0010363//regulation of plant-type hypersensitive response;GO:0016558//protein import into peroxisome matrix;GO:0009407//toxin catabol…	GO:0005515//protein binding;GO:0015189//L-lysine transmembrane transporter activity;GO:0015326//cationic amino acid transmembrane transporter activity;GO:0020037//heme binding;GO:0050897//cobalt ion binding;GO:0004096//catalase activity;GO:0005313//L-glutamate transmembrane transporter activity;GO:0015181//arginine transmembrane transporter activity	GO:0009705//plant-type vacuole membrane;GO:0009941//chloroplast envelope;GO:0048046//apoplast;GO:0010319//stromule;GO:0022626//cytosolic ribosome;GO:0005618//cell wall;GO:0005777//peroxisome;GO:0009570//chloroplast stroma;GO:0005886//plasma membrane;GO:0005634//nucleus;GO:0005739//mitochondrion
11	Fna_57837	135101	MIVRVGFVVAASVAAVAVKQLNRKPPKPSKPSENGKGGDTEQAVSPNNNLNDKSLEEEEEEEVKLINSVINQTRESFSDYLDADIENLLSGEIEYPLPSDDNSLEKAEKERRYESEMAYNDSELERLRQLVKELEEREVKLEGELLEYYGLKEQESDIVELQRQLKIKTVEIDMLNITINSLQAERKKLQEEISQNGVVRKELEAARNKIKELQRQIQLDANQTKGQLLLLKQHVSSLQMKEEEAMNKDSEVERKLKAVQEMEVEVMELKRKNRELQHEKRELTIKLDSAEARISALSNMTESDKVAKVREEVNNLKHNNEDLLKQVEGLQMNRFSEVEELVYLRWVNACLRYELRNYQTPAGKISARDLSKNLSPKSQAKAKRLMLEYAGSERGQGDT…	281	10.6	-	12	12	8	8	1.435	1.039	1.237	0.280014	gi|334185627|ref|NP_001189975.1|	protein CHUP1 [Arabidopsis thaliana] >gi|332643532|gb|AEE77053.1| protein CHUP1 [Arabidopsis thaliana]	sp|Q9LI74|CHUP1_ARATH	Protein CHUP1, chloroplastic OS=Arabidopsis thaliana GN=CHUP1 PE=1 SV=1	-	-	-	-	-	-	-	-	GO:0035304//regulation of protein dephosphorylation;GO:0010207//photosystem II assembly;GO:0009902//chloroplast relocation;GO:0045893//positive regulation of transcription, DNA-dependent;GO:0042793//transcription from plastid promoter;GO:0006364//rRNA processing;GO:0010027//thylakoid membrane organization	-	GO:0009707//chloroplast outer membrane;GO:0005634//nucleus
109	Fna_84656	44286	MLTKKQDLITLSSFEPYIVSYISSSLSLSLKKDLRITMAALIVDAEYLKEIDKARRELRALIAKKNCAPIMLRLAWHDAGTYDAESKTGGPNGSIRNEAEYSHGANSGLKIALDLCEDVKTKHPKISYADLYQLAGVVAVEVTGGPDISFVPGRKDSNACTDEGRLPDANQGSKHLKDVFHRMGLSDKDIVALSGAHTLGMAHPERSGFDGQWTQDPLKFDNSYFVELLKEDESDGLLKLSTDKSLLEAPEFRQYVELYAKDEDVFFRDYAESHKKLSELGFTPTSTVTMAITDCTALAHTAVGVAVAAAVVAFSYLYEIRRKMK	209	19.1	-	12	11	6	5	1.204	1.028	1.116	0.124451	gi|297836376|ref|XP_002886070.1|	hypothetical protein ARALYDRAFT_899989 [Arabidopsis lyrata subsp. lyrata] >gi|297331910|gb|EFH62329.1| hypothetical protein ARALYDRAFT_899989 [Arabidopsis lyrata subsp. lyrata]	sp|Q42564|APX3_ARATH	L-ascorbate peroxidase 3, peroxisomal OS=Arabidopsis thaliana GN=APX3 PE=1 SV=1	YKR066c	164	2e-40	COG0376	Catalase (peroxidase I)	P	Inorganic ion transport and metabolism ;	K00434|1|1e-129|460|ath:AT4G35000|L-ascorbate peroxidase [EC:1.11.1.11]	GO:0006979//response to oxidative stress;GO:0055114//oxidation-reduction process	GO:0020037//heme binding;GO:0016688//L-ascorbate peroxidase activity	GO:0009941//chloroplast envelope;GO:0005794//Golgi apparatus;GO:0009506//plasmodesma;GO:0005778//peroxisomal membrane;GO:0005774//vacuolar membrane;GO:0005829//cytosol;GO:0005739//mitochondrion
43	Fna_11854	38623	MAAISFSSVHASPSPRVFRPQTSRNTPGLTLYSRFTPSFSISFPSLSSTLRVDTVRSRRPFLIASAVKSLGETEQLPIAEAESIPAESGVYAVYDKSDELQFVGISRNIGASVSTHVKSVPELCGSVKVGIVEEPDKAVLTQAWKSWIEEHIKVTGKVPPGNKSGNNTWVKQTPRKKSDIRLTPGRHVELTVPLEELIDRLVKENKVVAFIKGSRSAPQCGFSQRVVGILESQGVDYETVDVLDDDYNHGLREKLKSYSNWPTFPQVFVKGELLGGCDILTSMYENGELADMFK	453	21.8	1	18	18	6	6	0.796	0.924	0.86	0.0905097	gi|18404699|ref|NP_565885.1|	monothiol glutaredoxin-S16 [Arabidopsis thaliana] >gi|119370634|sp|Q8H7F6.2|GRS16_ARATH RecName: Full=Monothiol glutaredoxin-S16, chloroplastic; Short=AtGrxS16; AltName: Full=CAXIP1-like protein; Flags: Precursor >gi|3335374|gb|AAC27175.1| expressed protein [Arabidopsis thaliana] >gi|27752307|gb|AAO19648.1| CAXIP1-like protein [Arabidopsis thaliana] >gi|330254421|gb|AEC09515.1| monothiol glutared…	sp|Q8H7F6|GRS16_ARATH	Monothiol glutaredoxin-S16, chloroplastic OS=Arabidopsis thaliana GN=GRXS16 PE=2 SV=2	slr1846	114	2e-25	COG0278	Glutaredoxin-related protein	O	Posttranslational modification, protein turnover, chaperones ;	K07390|1|9e-27|118|smo:SELMODRAFT_107150|monothiol glutaredoxin	GO:0045454//cell redox homeostasis;GO:0006812//cation transport;GO:0048653//anther development	GO:0009055//electron carrier activity;GO:0015035//protein disulfide oxidoreductase activity	GO:0009570//chloroplast stroma
Transcription and translation related
57	Fna_67570	181263	MSQKRNLPSWISSRDPPHPQPESKKKPKDDEHNIRNAPQSSSTTTDFSKLLEGVVFVLSGFVNPERSTLRSQALAMGATYQPDWNSDSTLLICAFPNTPKFRQVQSNSGTIVSKDWIAECYTQKKLVDIEQYLLHAGKPWRKTSAPQNTTIREKKKQLSIKSEENQVETKPGTRGTSSASSKNRPACNTVEEPFSVTEVKKWARDDLTETISWLESQEEKPAPGDIKRIAAEGVLTCLQDAIDSLEQKKDVGSVTELWSFVPRVVKELGKMESSSKTENSTASKDQLCKQAKSWKKIYEAELAQKGEEASGTKSRRTSGVASGYDSDETVEMTEEEIDHAYRNVSLDKVEADSTPSLSRLLPSASSLSCRRTMGAPLPPKEANLFKLIVKSYETKQYKK…	534	11.3	-	22	9	13	6	1.591	1.014	1.3025	0.408001	gi|6730746|gb|AAF27136.1|AC018849_24	putative N-terminal acetyltransferase; 84330-89402 [Arabidopsis thaliana]	sp|P18887|XRCC1_HUMAN	DNA repair protein XRCC1 OS=Homo sapiens GN=XRCC1 PE=1 SV=2	YDL040c	337	8e-92	COG0457	FOG: TPR repeat	R	General function prediction only ;	K00670|1|0.0|1612|aly:ARALYDRAFT_477212|peptide alpha-N-acetyltransferase [EC:2.3.1.88]	GO:0009793//embryo development ending in seed dormancy;GO:0010228//vegetative to reproductive phase transition of meristem	-	GO:0009506//plasmodesma;GO:0016020//membrane;GO:0005634//nucleus;GO:0005829//cytosol
43	Fna_80739	125754	MDNGGSVLSLSAPHFPYSATILRRHSPAASISYSLKPQPPQPPPEPPESPDLRRPEKSLGSSSSSSSPTPKAPLKNPLKASKLRLSSKLSPPPPPPPPPPVEETHFRDDLQTDTKPKETREFRQEGKIFVGNLPTWIKKPEFSEFFRQFGPIETTILIKGHHEVEKNAGFGFIIYAAEKSAMKAVEFDGVEFHGRVLTVKLDDGKRLKTKAEQRARWVEEEGEEEDAKMSSKSSWHQEREGSRKTLQRILDSNGDNWQAVVSAFEKINKPSRTEFGLMVKYYGRRGDMHRARETFERMRSRGITPTSRIYTSLIHAYAVGRDMEEALSCVRKMKEEGIEMSLVTYSVIVGGFSKAGNAEAADQWFDEAKRIHKSLNASIYGKIIYAHCQACNMERAEAL…	86	4.5	-	3	3	3	3	1.369	1.365	1.367	0.00282843	gi|15983487|gb|AAL11611.1|AF424618_1	AT5g04810/MUK11_13 [Arabidopsis thaliana]	sp|Q0WMY5|PP365_ARATH	Pentatricopeptide repeat-containing protein At5g04810, chloroplastic OS=Arabidopsis thaliana GN=PPR4 PE=1 SV=1	-	-	-	-	-	-	-	K15336|1|7e-60|230|vvi:100259391|tRNA (cytosine38-C5)-methyltransferase [EC:2.1.1.204]	-	GO:0003676//nucleic acid binding;GO:0000166//nucleotide binding	GO:0009507//chloroplast
8	Fna_04792	36583	MSHFGRSGPPDISDTYSLLVLNITFRTTADDLYPLFAKYGKVVDVFIPRDRRTGDSRGFAFVRYKYKDEAHKAVERLDGREVDGREITVQFAKYGPNAEKISKGRVVEPPPRSRRSRSRSPRRSRSPYRRRSPRRSRSPRRRSRDDYRERDYRKRXLILGPEMITGKETTGRGAEVEAMKGGVIGIMTRIEIIAVAVGLVVPALMTNADASPARRSPSPRSASPLKASPERRSKERSLTPASRSRSPRSPSLEKASPERKSNDRSPSPRDTARSQSPNAEE	139	9.3	1	8	8	3	3	1.425	1.229	1.327	0.138593	gi|297797433|ref|XP_002866601.1|	hypothetical protein ARALYDRAFT_496619 [Arabidopsis lyrata subsp. lyrata] >gi|297312436|gb|EFH42860.1| hypothetical protein ARALYDRAFT_496619 [Arabidopsis lyrata subsp. lyrata]	sp|Q62093|SRSF2_MOUSE	Serine/arginine-rich splicing factor 2 OS=Mus musculus GN=Srsf2 PE=1 SV=4	alr4683	65.9	8e-11	COG0724	RNA-binding proteins (RRM domain)	R	General function prediction only ;	K12891|1|3e-60|229|ath:AT5G64200|splicing factor, arginine/serine-rich 2	GO:0035196//production of miRNAs involved in gene silencing by miRNA;GO:0000398//mRNA splicing, via spliceosome;GO:0030422//production of siRNA involved in RNA interference	GO:0003723//RNA binding;GO:0000166//nucleotide binding	GO:0005829//cytosol;GO:0016607//nuclear speck;GO:0016020//membrane
115	Fna_09769	37575	MPRFDDRYGNTRLYVGRLSSRTRTRDLERLFSRYGRVRDVDMKRDYAFVEFSDPRDADDARHYLDGRDFDGSRITVEASRGAPRGSRDSRDNGSRGPPPGSGRCFNCGVDGHWARDCTAGDWKNKCYRCGERGHIERNCKNSASPKKARGGGSYSRSPVKSRSPRRRRSPSRSRSYSRGRSYSRSRSPVRRERSVEDRSLSPKAMERSVSPRGKDQSMSPERRVVDASPKREKQEGSDYEGSPKVNGNGKSSVSPIVGGEESPAGLNDQDRSPIDDEPELNRSSPKGSESP	98	4.1	3	4	4	2	2	1.357	1.091	1.224	0.18809	gi|195624934|gb|ACG34297.1|	hypothetical protein [Zea mays]	sp|Q9FYB7|RSZ32_ARATH	Serine/arginine-rich splicing factor RS2Z32 OS=Arabidopsis thaliana GN=RS2Z32 PE=1 SV=1	SPAC16.02c	55.5	1e-07	COG0724	RNA-binding proteins (RRM domain)	R	General function prediction only ;	K12896|1|9e-101|364|aly:ARALYDRAFT_323893|splicing factor, arginine/serine-rich 7	GO:0048573//photoperiodism, flowering;GO:0030422//production of siRNA involved in RNA interference;GO:0000245//spliceosomal complex assembly;GO:0035196//production of miRNAs involved in gene silencing by miRNA;GO:0045893//positive regulation of transcription, DNA-dependent;GO:0043687//post-translational protein modification	GO:0005515//protein binding;GO:0008270//zinc ion binding;GO:0000166//nucleotide binding;GO:0003676//nucleic acid binding	GO:0016607//nuclear speck;GO:0005829//cytosol
106	Fna_53055	33459	MRGRSYTPSPPRGYGRRGRSPSPRGRYGGGRDRDLPTSLLVRNLRHDCRQEDLRRPFEQFGPVKDIYLPRDYYTGDPRGFGFIQYVDPADAAEAKHHMEGYLLLGRELTVVFAEENRKKPTEMRTRDRGGRSNRFNDRRRSPPRYSRSPPPRRGGRTRSRSREYNSPPPKRHQSRSVSPQERRYEKERSYSRSPPRNGSRARSGSHEKAKKSYSGSRSPRRSVSPRRNRSYTPEQARSPVPRQSRSPSPRGERNVDRSPSQ	349	18	1	13	7	5	2	1.405	1.203	1.304	0.142836	gi|448878244|gb|AGE46085.1|	arginine/serine-rich splicing factor SCL25B transcript II [Zea mays] >gi|448878252|gb|AGE46089.1| arginine/serine-rich splicing factor SCL25B transcript VI [Zea mays] >gi|448878258|gb|AGE46092.1| arginine/serine-rich splicing factor SCL25B transcript IX [Zea mays]	sp|Q9SEU4|SR33_ARATH		sll0517	58.9	8e-09	COG0724	RNA-binding proteins (RRM domain)	R	General function prediction only ;	K12900|1|3e-53|206|aly:ARALYDRAFT_892527|FUS-interacting serine-arginine-rich protein 1!K12891|4|2e-11|67.8|ath:AT5G64200|splicing factor, arginine/serine-rich 2	GO:0022402//cell cycle process;GO:0035196//production of miRNAs involved in gene silencing by miRNA;GO:0000398//mRNA splicing, via spliceosome;GO:0043687//post-translational protein modification;GO:0030422//production of siRNA involved in RNA interference;GO:0045893//positive regulation of transcription, DNA-dependent	GO:0003723//RNA binding;GO:0042802//identical protein binding;GO:0000166//nucleotide binding	GO:0005829//cytosol;GO:0005730//nucleolus;GO:0016607//nuclear speck;GO:0035061//interchromatin granule;GO:0005886//plasma membrane
9	Fna_20188	67177	MKSQMASPGFTDVFAALVAVINAKFPEVAELLLKRVVLQLKRAYKRNDKPQLLAAVKFIAHLVNQQVAEEIIALELVSVLLETPTDDSVEVAVGFVTECGAMLQDVTPKGLHGIFERFRGILHEGDIDKRVQYLIEGLFAIRKAKFQGHPAVRPELDLVEDKYSHDVSLNDEIDPDTSLNVFKPDPDFIKNEKKYEALKKELLGEDESDDEDGSDASSEDNDEEEYESGEEEDEEQMRIRDETETNLVNLRRTIYLTIMSSVDFEEAGHKLLKIKLEPGQEMELCIMLLECCSQERTYLRYYGLLGQRFCMINKIHQENFEKCFVQQYSMIHRLETNKLRNVAKFFAHLLGTDALPWHVLAYIRLTEEDTTSSSRIFIKILFQELSEHLGIRLLNERLQ…	123	6.2	5	5	5	3	3	1.371	1.116	1.2435	0.180312	gi|161514011|emb|CAO82946.1|	putative pre-mRNA-splicing factor cwc-22 [Oryza sativa Japonica Group]	sp|Q9HCG8|CWC22_HUMAN	Pre-mRNA-splicing factor CWC22 homolog OS=Homo sapiens GN=CWC22 PE=1 SV=3	-	-	-	-	-	-	-	K13100|1|0.0|772|ath:AT1G80930|pre-mRNA-splicing factor CWC22	GO:0016070//RNA metabolic process;GO:0006412//translation	GO:0003677//DNA binding;GO:0003723//RNA binding	GO:0005634//nucleus;GO:0005829//cytosol;GO:0009536//plastid
132	Fna_73800	127342	MAISQDLYPSQEDLVYEEEILRNPFSLKLWWRYLISKSDSPFKKRFVIYERALKALPGSYKLWHAYLRERLEIVRNLPVTHPHYDSLNNTFERGLVTMHKMPRIWVMYLQTLTAQRLVTRTRRTFDRALCALPVTQHERIWEPYLVFVGQEGVPIETSLRVYRRYLMYDPSHIEEFIEFLLKSARWQEAAERLAFVLNDDQFYSIKGKTKHKLWMELCELLVRHANEISGLNVDAIIRGGIRKFTDEVGMLWTSLADYYIRKNLLEKARDVYEEGMMKVVTVRDFSVIFDVYSRFEESTVAKKMEMMSSSDEEEDEAEEENEEEDVRLNFSLSVKELQRKILNGFWLNDDNDVDLRLARLEELMNRRPALANSVLLRQNPHNVEQWHRRVKIFEGDAAK…	187	9	-	10	10	7	7	1.239	1.037	1.138	0.142836	gi|15241911|ref|NP_198226.1|	pre-mRNA-splicing factor SYF1 [Arabidopsis thaliana] >gi|332006447|gb|AED93830.1| pre-mRNA-splicing factor SYF1 [Arabidopsis thaliana]	sp|Q9DCD2|SYF1_MOUSE	Pre-mRNA-splicing factor SYF1 OS=Mus musculus GN=Xab2 PE=2 SV=1	-	-	-	-	-	-	-	K12867|1|0.0|1600|ath:AT5G28740|pre-mRNA-splicing factor SYF1	GO:0006397//mRNA processing;GO:0032259//methylation	GO:0003676//nucleic acid binding;GO:0008168//methyltransferase activity	GO:0016023//cytoplasmic membrane-bounded vesicle;GO:0005634//nucleus
13	Fna_03957	164849	MASSPGNTNPNNPPPFDLGTLFKPSSSPFPTPPASYPPPAGPFLQQPYAPPPPQQEAAPSSSSSLLQQQRSLPFPSPPLNLLHSPSPSPSPRTSANHNPGTHILALLNNNGGVNNQDPPPQQHQAPEIRSFPSGPLRAPSCKLPRGRRLSGEHAVYDVDVRLHGEIQPQLEVTPITKYGSDPQLVVGRQIAVNKIYICYGLKGGNIRVLNINTALRALFRGHSQRVTDMAFFAHDVHLLASVSLDGKVFVWKISEGSEGDDDPQITGKIVLALQILGEEDTKHPRVCWHSHKQEILVVSIGKHVLLVDTTKVGRGEVFSSESPIQCHLDKLVDGVKIVGKHDGEVTDLSMCQWMITRLVSSSVDGTVKIWQDFKAQPVAVLRPHDGHPVNSATFVTSPE…	330	5.5	1	8	8	5	5	1.542	1.089	1.3155	0.320319	gi|62319829|dbj|BAD93855.1|	hypothetical protein [Arabidopsis thaliana]	sp|Q9LTT8|VCS_ARATH	Enhancer of mRNA-decapping protein 4 OS=Arabidopsis thaliana GN=VCS PE=1 SV=1	-	-	-	-	-	-	-	K12616|1|0.0|1844|ath:AT3G13300|enhancer of mRNA-decapping protein 4	GO:0031087//deadenylation-independent decapping of nuclear-transcribed mRNA;GO:0071365//cellular response to auxin stimulus;GO:0009965//leaf morphogenesis;GO:0010072//primary shoot apical meristem specification;GO:0010071//root meristem specification	GO:0000166//nucleotide binding;GO:0042803//protein homodimerization activity	GO:0005829//cytosol;GO:0000932//cytoplasmic mRNA processing body;GO:0005634//nucleus
63	Fna_78212	152083	MGDMNDPFMRNQAVQARPKVQNRSNVLQLKLMGQSHPTGLTPNLLKLFEPRPPLEFLPPPEKRKCPPYTGMAQFVSGFAEPGDPEYAPPKPEVETPAQKRERIHKSRLEKGVEKAAEDLQKYDPNNDPNASGDPYKTLFVARLNYETSESKIKREFEAYGPIKQVHLVTDQQTNKPKGYAFIEYLNTRDMKAAYKQGDGKKIDGRRVLVDVERGRTVPNWRPRRLGGGLGTTRVTGEKIAGEEEQQQPSQARTSRSEEPKAREDREKSRDRGKEREREVSHERSRERSHERSRERSRDRPRESHREDKHHRDRDRGRDRGDRDRESRRDRGDRDRRSRDHDRERSRKRDRDYESGEYEEEGEYERGGSKQRRGESEEGHGYYEGRSRRSSHYEREEEQG…	320	5.4	-	8	8	5	5	1.196	1.408	1.302	0.149907	gi|183979217|dbj|BAG30708.1|	decrease in DNA methylation 1b [Brassica rapa]	sp|Q9XFH4|DDM1_ARATH	ATP-dependent DNA helicase DDM1 OS=Arabidopsis thaliana GN=DDM1 PE=1 SV=1	YBR245c	419	1e-116	COG0553	Superfamily II DNA/RNA helicases, SNF2 family	KL	Transcription ; Replication, recombination and repair ;	K11654|1|4e-120|431|aly:ARALYDRAFT_488746|SWI/SNF-related matrix-associated actin-dependent regulator of chromatin subfamily A member 5 [EC:3.6.4.-]	GO:0006346//methylation-dependent chromatin silencing;GO:0031048//chromatin silencing by small RNA;GO:0016246//RNA interference;GO:0090241//negative regulation of histone H4 acetylation;GO:0006344//maintenance of chromatin silencing;GO:0008283//cell proliferation;GO:0009294//DNA mediated transformation;GO:0016572//histone phosphorylation;GO:0044030//regulation of DNA methylation;GO:0006349//regul…	GO:0005515//protein binding;GO:0016740//transferase activity;GO:0003677//DNA binding;GO:0004003//ATP-dependent DNA helicase activity;GO:0005524//ATP binding	GO:0000786//nucleosome;GO:0005634//nucleus
70	Fna_79292	539641	MDTRFPFSPAEVSKVRVVQFGILSPDEIRQMSVMHVEHSETTEKGKPKVGGLSDARLGTIDRKVKCETCMANMAECPGHFGHLELAKPMYHVGFMKTVLSIMRCVCFNCSKILAHEEEHKFKQAMKIKNPKNRLKKILEACKNKTKCADDDNLEDVQSQDMDGPVKKIRGGCGAVQPKLTIEGMKMIAEYKITRKKNDEQDQLPERAEMKKTLGADRGSVSFDRSFAVMDTRFPFSPAEVSKVRVVQFGILSPDEIRQMSVMHVEHSETTEKGKPKVGGLSDARLGTIDRKVKCETCMANMAECPGHFGHLELAKPMYHVGFMKTVLSIMRCVCFNCSKILAHEEEHKFKQAMKIKNPKNRLKKILEACKNKTKCADDDNLEDVQSQDMDGPVKKIRGG…	461	3.7	-	27	12	14	7	1.226	1.154	1.19	0.0509117	gi|349617882|gb|AEQ02416.1|	phospholipase D [Brassica napus]	sp|P18616|RPB1_ARATH	DNA-directed RNA polymerase II subunit RPB1 OS=Arabidopsis thaliana GN=RPB205 PE=1 SV=3	SPBC28F2.12	1674	0	COG0086	DNA-directed RNA polymerase, beta' subunit/160 kD subunit	K	Transcription ;	K03006|1|0.0|2903|aly:ARALYDRAFT_491060|DNA-directed RNA polymerase II subunit RPB1 [EC:2.7.7.6]	GO:0016926//protein desumoylation;GO:0010228//vegetative to reproductive phase transition of meristem;GO:0031047//gene silencing by RNA;GO:0000394//RNA splicing, via endonucleolytic cleavage and ligation;GO:0006306//DNA methylation;GO:0050665//hydrogen peroxide biosynthetic process;GO:0006366//transcription from RNA polymerase II promoter	GO:0003899//DNA-directed RNA polymerase activity;GO:0003677//DNA binding;GO:0005515//protein binding	GO:0009506//plasmodesma;GO:0005665//DNA-directed RNA polymerase II, core complex;GO:0009507//chloroplast;GO:0005773//vacuole
53	Fna_32773	24149	MLSLSIASPGTAVTFLRGNGSSNSTSSSFHGVRIPHQASARVPISSSSRKPLAVMMSKREAELKEIRAKTTEELNEEVIDLKGELFMLRLQKSARNEFKSSEFRRMKKQVARILTVRREREIEEGIGKRLSRKLDRQWKKSIVVRPPPSLKKLQEEEAAEEAAEAAKSA	128	20.7	2	5	5	3	3	1.436	1.227	1.3315	0.147785	gi|297742871|emb|CBI35636.3|	unnamed protein product [Vitis vinifera] >gi|297745512|emb|CBI40677.3| unnamed protein product [Vitis vinifera]	sp|Q9FJP3|RK29_ARATH	50S ribosomal protein L29, chloroplastic OS=Arabidopsis thaliana GN=RPL29 PE=1 SV=1	-	-	-	-	-	-	-	K02904|1|9e-54|207|aly:ARALYDRAFT_919853|large subunit ribosomal protein L29	GO:0006412//translation;GO:0006354//DNA-dependent transcription, elongation;GO:0042254//ribosome biogenesis;GO:0042793//transcription from plastid promoter;GO:0045893//positive regulation of transcription, DNA-dependent	GO:0003735//structural constituent of ribosome	GO:0005840//ribosome;GO:0009295//nucleoid;GO:0009941//chloroplast envelope;GO:0009570//chloroplast stroma
7	Fna_21473	26720	MASPSATLSLCSAFSAHCSVAPPRSLSKPSLSLARPTIGFLSTSAASTSRPAFPAAPKFAESAIVAEPETTDIEAVVVSDDKPKREQIFAVVMVGGRQYIVFPGRYLYTQRLKDANVDDQIVLNKVLLVGTKTHTYIGKPVVTNATVHAVVENQGLNDKVVVFKYKPKKKYRRNIGHRQPNTRIRITGITGYEEYPASPNVAV	559	26.1	-	25	5	6	2	1.394	1.059	1.2265	0.236881	gi|449463382|ref|XP_004149413.1|	PREDICTED: 50S ribosomal protein L21, chloroplastic-like [Cucumis sativus] >gi|449496845|ref|XP_004160241.1| PREDICTED: 50S ribosomal protein L21, chloroplastic-like [Cucumis sativus]	sp|P51412|RK21_ARATH	50S ribosomal protein L21, chloroplastic OS=Arabidopsis thaliana GN=RPL21 PE=2 SV=1	SPy0819	82.4	4e-16	COG0261	Ribosomal protein L21	J	Translation, ribosomal structure and biogenesis ;	K02888|1|5e-82|301|aly:ARALYDRAFT_473693|large subunit ribosomal protein L21	GO:0035304//regulation of protein dephosphorylation;GO:0009793//embryo development ending in seed dormancy;GO:0006412//translation;GO:0010207//photosystem II assembly;GO:0009902//chloroplast relocation;GO:0042742//defense response to bacterium;GO:0009409//response to cold;GO:0045893//positive regulation of transcription, DNA-dependent;GO:0042793//transcription from plastid promoter;GO:0006364//rR…	GO:0003735//structural constituent of ribosome;GO:0003723//RNA binding	GO:0009941//chloroplast envelope;GO:0005840//ribosome;GO:0009570//chloroplast stroma;GO:0005634//nucleus
96	Fna_00126	37981	MPAAKQRTPKVSRNPDLIRGVGKYSRSQMYHKRGLWAIKAKNGGVFPRHDAKSKVEAPVEKAAKFYPAEDVKKPLANRRKPKPTKLKASITPGTVLIILAGRFKGKRVVFLKQLTSGLLLVTGPFKINGVPLRRVNQSYVIGTSTKVDISGVSIEKFDDKYFGKVAEKKTKKGEGEFFEADKKEKKEIPQEKKEDQKTVDAALIKSIEAVPELKIYLGARFSLSQGMKPHELVF	426	45.7	-	31	10	11	3	1.418	1.028	1.223	0.275772	gi|297850244|ref|XP_002893003.1|	60S ribosomal protein L6 [Arabidopsis lyrata subsp. lyrata] >gi|297338845|gb|EFH69262.1| 60S ribosomal protein L6 [Arabidopsis lyrata subsp. lyrata]	sp|Q9FZ76|RL61_ARATH	60S ribosomal protein L6-1 OS=Arabidopsis thaliana GN=RPL6A PE=2 SV=1	YLR448w	184	2e-46	COG2163	Ribosomal protein L14E/L6E/L27E	J	Translation, ribosomal structure and biogenesis ;	K02934|1|4e-102|368|aly:ARALYDRAFT_889274|large subunit ribosomal protein L6e	GO:0001510//RNA methylation;GO:0006412//translation	GO:0003735//structural constituent of ribosome	GO:0005730//nucleolus;GO:0009506//plasmodesma;GO:0009507//chloroplast;GO:0022625//cytosolic large ribosomal subunit;GO:0005783//endoplasmic reticulum;GO:0005886//plasma membrane
32	Fna_28402	136613	MAKFSNRDDALSSEEEEEEEENVNTNIGEEDEEEIEAVTRSSDSDEEAAPVSDEEVAPIEDDYEDEEDDDKVEISKREKARLRDMQKLKKQKIQEMLDSQNASIDADMGLGKTLQTISLLAYLHEYRGINGPHMVVAPKSTLGNWMNEIRRFCPVLRAVKFLGNPEERRHIRDDLLVAGKFDICVTSFEMAIKEKTALRRFSWRYIIIDEAHRIKNENSLLSKTMRIFSTNYRLLITGTPLQNNLHELWALLNFLLPEIFSSAETFDEWFQISGENDQQEVVQQLHKVLRPFLLRRLKSDVEKGLPPKKETILKVGMSQMQKQYYKALLQKDLEAVNAGGERKRLLNIAMQLRKCCNHPYLFQGAEPGPPYTTGDHLITNAGKMVLLDKLLPKLKERDS…	100	3.1	4	5	5	3	3	1.152	1.282	1.217	0.0919239	gi|297829170|ref|XP_002882467.1|	hypothetical protein ARALYDRAFT_477943 [Arabidopsis lyrata subsp. lyrata] >gi|297328307|gb|EFH58726.1| hypothetical protein ARALYDRAFT_477943 [Arabidopsis lyrata subsp. lyrata]	sp|Q8RWY3|ISW2_ARATH	Putative chromatin-remodeling complex ATPase chain OS=Arabidopsis thaliana GN=At3g06400 PE=2 SV=3	YBR245c	742	0	COG0553	Superfamily II DNA/RNA helicases, SNF2 family	KL	Transcription ; Replication, recombination and repair ;	K11654|1|0.0|1620|aly:ARALYDRAFT_477943|SWI/SNF-related matrix-associated actin-dependent regulator of chromatin subfamily A member 5 [EC:3.6.4.-]	GO:0043044//ATP-dependent chromatin remodeling;GO:0009630//gravitropism;GO:0000226//microtubule cytoskeleton organization;GO:0006346//methylation-dependent chromatin silencing;GO:0016246//RNA interference;GO:0006261//DNA-dependent DNA replication;GO:0045492//xylan biosynthetic process;GO:0000911//cytokinesis by cell plate formation;GO:0051567//histone H3-K9 methylation;GO:0033044//regulation of c…	GO:0008094//DNA-dependent ATPase activity;GO:0005515//protein binding;GO:0031491//nucleosome binding;GO:0016740//transferase activity;GO:0004386//helicase activity;GO:0003677//DNA binding;GO:0005524//ATP binding	GO:0005829//cytosol
134	Fna_03753	22851	MGKTRGMGAGRKLKRLRINQRWADKQYKKSHQGNEWKKPFAGSSHAKGIVLEKIGIEAKQPNSAIRKCARVQLIKNGKKIAAFVPNDGCLNYIEENDEVLIAGFGRKGHAVGDIPGVRFKVVKVSGVSLLALFKEKKEKPRS	68	15.5	1	5	5	2	2	1.222	1.19	1.206	0.0226274	gi|47026867|gb|AAT08659.1|	40S ribosomal protein S23 [Hyacinthus orientalis]	sp|P49201|RS232_ARATH	40S ribosomal protein S23-2 OS=Arabidopsis thaliana GN=RPS23B PE=2 SV=2	YPR132w	215	2e-56	COG0048	Ribosomal protein S12	J	Translation, ribosomal structure and biogenesis ;	K02973|1|4e-77|283|aly:ARALYDRAFT_487072|small subunit ribosomal protein S23e	GO:0006412//translation	GO:0003735//structural constituent of ribosome	GO:0005730//nucleolus;GO:0005794//Golgi apparatus;GO:0022627//cytosolic small ribosomal subunit
78	Fna_37202	22613	MKYNPRVTSSRRKNRKAHFTASSSERRVIMSSPLSTDLRAKYNVRSMPIRKDDEVQIVRGTYKGREGKVVQVYRRKWVIHIERITREKVNGTTVNVGVQPSKVVITKLRLDKDRKSLLERKAKGRAAADKDKGTKFTAEDVMQNVD	160	19.2	2	10	10	4	4	1.1	1.29	1.195	0.13435	gi|15229631|ref|NP_190560.1|	60S ribosomal protein L26-1 [Arabidopsis thaliana] >gi|297816242|ref|XP_002876004.1| 60S ribosomal protein L26 [Arabidopsis lyrata subsp. lyrata] >gi|27735242|sp|P51414.2|RL261_ARATH RecName: Full=60S ribosomal protein L26-1 >gi|6723436|emb|CAB66929.1| 60S RIBOSOMAL PROTEIN-like [Arabidopsis thaliana] >gi|297321842|gb|EFH52263.1| 60S ribosomal protein L26 [Arabidopsis lyrata subsp. lyrata] >gi|33…	sp|P51414|RL261_ARATH	60S ribosomal protein L26-1 OS=Arabidopsis thaliana GN=RPL26A PE=2 SV=2	SPBC29B5.03c	157	4e-39	COG0198	Ribosomal protein L24	J	Translation, ribosomal structure and biogenesis ;	K02898|1|1e-60|229|aly:ARALYDRAFT_906308|large subunit ribosomal protein L26e	GO:0001510//RNA methylation;GO:0006412//translation;GO:0009409//response to cold	GO:0003735//structural constituent of ribosome;GO:0005515//protein binding	GO:0005739//mitochondrion;GO:0005730//nucleolus;GO:0005774//vacuolar membrane;GO:0009507//chloroplast;GO:0022625//cytosolic large ribosomal subunit;GO:0005794//Golgi apparatus;GO:0005886//plasma membrane
84	Fna_09461	44401	MVFVKPSKSNAYFKRYQVKFRRRRDGKTDYRARIRLINQDKNKYNTPKYRFVVRFTNKDIVAQIVSASIAGDIVKASAYAHELPQYGLTVGLTNYAAAYCTGLLLARRVLKMLEMDEEYEGNLEATGEDFSVEPTESRRPFRALLDVGLIRTTTGNRVFGALKGALDGGLDIPHSDKRFAGFNKENKQLDAEIHRNYIYGGHVSNYMKMLNEDEPEKFQTHFSQYLKKGVDAESMEELYKKVHAAIRADPNPKKTEKPAPKTHKRYNLKKLTYEERKNKLIERVKALNGAAGADDDDEDDEE	476	21.2	3	25	9	8	3	1.068	1.274	1.171	0.145664	gi|297805760|ref|XP_002870764.1|	hypothetical protein ARALYDRAFT_916328 [Arabidopsis lyrata subsp. lyrata] >gi|297316600|gb|EFH47023.1| hypothetical protein ARALYDRAFT_916328 [Arabidopsis lyrata subsp. lyrata]	sp|Q8LBI1|RL51_ARATH	60S ribosomal protein L5-1 OS=Arabidopsis thaliana GN=ATL5 PE=2 SV=2	YPL131w	310	2e-84	COG0256	Ribosomal protein L18	J	Translation, ribosomal structure and biogenesis ;	K02932|1|2e-154|542|aly:ARALYDRAFT_916328|large subunit ribosomal protein L5e	GO:0009955//adaxial/abaxial pattern specification;GO:0006094//gluconeogenesis;GO:0009220//pyrimidine ribonucleotide biosynthetic process;GO:0006913//nucleocytoplasmic transport;GO:0006461//protein complex assembly;GO:0006412//translation;GO:0001510//RNA methylation;GO:0009651//response to salt stress;GO:0008283//cell proliferation;GO:0010015//root morphogenesis;GO:0009965//leaf morphogenesis;GO:0…	GO:0008270//zinc ion binding;GO:0008097//5S rRNA binding;GO:0003735//structural constituent of ribosome	GO:0005773//vacuole;GO:0009507//chloroplast;GO:0005794//Golgi apparatus;GO:0022625//cytosolic large ribosomal subunit;GO:0005730//nucleolus;GO:0005886//plasma membrane
14	Fna_11301	181084	MSSHQILQFRSDPFVVSPCCLHICPKVSPKPSLPFQWRRSHHAGVRSSTKKKTHCNLKNETPVTETAKRVYPFHEIEPKWQRYWEDNRTFRTPDDVDTSKPKFYVLDMFPYPSGAGLHVGHPLGYTATDILARLRRMQGYNVLHRWDAFGLPAEQYAIETGTHPKTTTLKNIDRFRLQLKSLGFSYDWDRELSTTEPDYYKWTQWIFLQLYKRGLAYQAEVPVNWCPALGTVLANEEVVDGVSERGGHPVIRKPMRQWMLKITAYADRLLEDLDELEWPESIKEMQRNWIGRSEGAELDFTVLDGEGQETDKGITVYTTRPDTLFGATYMVVAPEHHLLSYFVTPEQKQQVEEYKDFASRKSDLERTELQKEKTGVFTGCYAKNPANGEAIPIWVADYV…	565	11.5	-	23	23	12	12	1.263	1.01	1.1365	0.178898	gi|15233478|ref|NP_192344.1|	leucyl-tRNA synthetase [Arabidopsis thaliana] >gi|19310531|gb|AAL84999.1| AT4g04350/T19B17_7 [Arabidopsis thaliana] >gi|25090241|gb|AAN72260.1| At4g04350/T19B17_7 [Arabidopsis thaliana] >gi|332656983|gb|AEE82383.1| leucyl-tRNA synthetase [Arabidopsis thaliana]	sp|C5D6D7|SYL_GEOSW	Leucine--tRNA ligase OS=Geobacillus sp. (strain WCH70) GN=leuS PE=3 SV=1	BH3281	848	0	COG0495	Leucyl-tRNA synthetase	J	Translation, ribosomal structure and biogenesis ;	K01869|1|0.0|1522|ath:AT4G04350|leucyl-tRNA synthetase [EC:6.1.1.4]	GO:0010103//stomatal complex morphogenesis;GO:0009793//embryo development ending in seed dormancy;GO:0006450//regulation of translational fidelity;GO:0016556//mRNA modification;GO:0016226//iron-sulfur cluster assembly;GO:0010228//vegetative to reproductive phase transition of meristem;GO:0009658//chloroplast organization;GO:0006429//leucyl-tRNA aminoacylation;GO:0006364//rRNA processing;GO:004848…	GO:0004823//leucine-tRNA ligase activity;GO:0002161//aminoacyl-tRNA editing activity;GO:0005524//ATP binding	GO:0009570//chloroplast stroma;GO:0005739//mitochondrion
111	Fna_68848	43664	MKIFVKTLKGTNFEIEVNPADTISDTKRRIETHQGAQYPAAQQMLIHQGKVLKDETTLEENNVVENSFIVIMLSKAKVSSSGASTASAPAPAPQAQPAQTVATPQVAAPTVSVPEPTSVAATVAAPSAAAASTQTDVYGQAASNLVAGNTLESTVQQILDMGGGSWDRDTVVRALRAAFNNPERAVEYLYSGIPSQAEIPPAPQAPATGGQAANPLAQEAAPVSATGGPNANPLDLFPQGMPAADAGAGAGNLDFLRNSQQFQALRAMVQANPQILQPMLQELGKQNPQLVRLIQEHQADFLRLINEPVEGEENAMEQLEAAMPQAVTVTPEEREAIERLEAMGFDRAMVLEVFFACNKNEELAANYLLDHMHEFEEQ	200	7.9	-	6	3	3	2	0.924	0.732	0.828	0.135765	gi|297805910|ref|XP_002870839.1|	hypothetical protein ARALYDRAFT_494129 [Arabidopsis lyrata subsp. lyrata] >gi|297316675|gb|EFH47098.1| hypothetical protein ARALYDRAFT_494129 [Arabidopsis lyrata subsp. lyrata]	sp|Q84L30|RD23D_ARATH	Putative DNA repair protein RAD23-4 OS=Arabidopsis thaliana GN=RAD23-4 PE=2 SV=2	SPBC2D10.12	202	7e-52	COG5272	Ubiquitin	O	Posttranslational modification, protein turnover, chaperones ;	K10839|1|9e-121|431|pop:POPTR_266206|UV excision repair protein RAD23	GO:0043161//proteasomal ubiquitin-dependent protein catabolic process;GO:0006289//nucleotide-excision repair;GO:0009409//response to cold;GO:0007067//mitosis	GO:0003684//damaged DNA binding;GO:0043130//ubiquitin binding;GO:0070628//proteasome binding	GO:0005829//cytosol;GO:0005634//nucleus
11	Fna_04176	69841	MVASLRLPSLTSLLFPATTRYPAALRRTLCLRNRPASGFATAPSGTASPETKSEVGRLPRSDQAVTPRSQDFSAWYLDVIASAELADYGPVRGTMVIRPYGYAIWEAIQDYLNVKFKETGHSNMYFPQFIPYSFIEKEASHVEGFSPELALVTVGGGNELEEKLVVRPTSETIVNHMFTQWIHSYRDLPLMINQWANVTRWEMRTKPFIRTLEFLWQEGHTAHATPEEAEKEAKQMIEIYTRFAFEETAIPVIAGRKSKMETFAGADTTYTIEAMMGDRKALQAGTSHNLGQNFSRAFGTQFQDENGERQHVWQTSWAVSTRFVGGIIMTHGDDTGLMLPPKIAPIQVVIVPIWKKDTEKAEVLSAASSVKEVLQTAGVRVKLDDTTERTAGWKFNFWE…	733	25.6	-	25	25	10	10	0.815	0.978	0.8965	0.115258	gi|32140557|dbj|BAC78195.1|	prolyl-tRNA synthetase [Raphanus sativus]	sp|Q5SM28|SYP_THET8	Proline--tRNA ligase OS=Thermus thermophilus (strain HB8 / ATCC 27634 / DSM 579) GN=proS PE=1 SV=1	BB0402	492	8e-139	COG0442	Prolyl-tRNA synthetase	J	Translation, ribosomal structure and biogenesis ;	K01881|1|0.0|1023|aly:ARALYDRAFT_495320|prolyl-tRNA synthetase [EC:6.1.1.15]	GO:0016226//iron-sulfur cluster assembly;GO:0010109//regulation of photosynthesis;GO:0009553//embryo sac development;GO:0010027//thylakoid membrane organization;GO:0010228//vegetative to reproductive phase transition of meristem;GO:0009658//chloroplast organization;GO:0048481//ovule development;GO:0006433//prolyl-tRNA aminoacylation;GO:0009793//embryo development ending in seed dormancy	GO:0004827//proline-tRNA ligase activity;GO:0005524//ATP binding	GO:0005739//mitochondrion;GO:0009570//chloroplast stroma
94	Fna_37535	48491	MELSSSLKLSSPLSPSIVNKIQGSSSSYKVKFSNNTSLPKPFLQLDDRGQRLRDQQASHSSVYLRSSRKLVTAKSGGSQGWDFGRFIKTLYFFNGPPSPLKFVSSVFEKLTNGSTEEPLNEMETSGIILVAGATGGVGRRVVDILRSRGLPVKALVRNEEKARKMLGPDIDLIVADITKENTLVAEKFKGVRKVINAVSVIVGPKEGDTPERQKYNQGVRFFEPEIKGDSPELVEYVGMKNLINAVKDGVGFENGKLIFGVGDNTFKDLPWGALDDVVMGGVSESNFIVDLTGGENGGPTGIFKGNVSTKNNGGFTSVRTKVKVMTLMSWYLLFYWKHMSHFFSLNTEFFRGRGSFCI	366	17.6	-	15	15	6	6	0.969	0.807	0.888	0.114551	gi|157849734|gb|ABV89650.1|	transcriptional repressor [Brassica rapa]	-	-	all5026	203	4e-52	COG0702	Predicted nucleoside-diphosphate-sugar epimerases	MG	Cell wall/membrane/envelope biogenesis ; Carbohydrate transport and metabolism ;	-	GO:0010103//stomatal complex morphogenesis;GO:0016556//mRNA modification	GO:0000166//nucleotide binding	GO:0005773//vacuole;GO:0009570//chloroplast stroma;GO:0005739//mitochondrion
62	Fna_76796	20034	MTGKTVKDVSPHEFVKAYAAHLKRSGKIELPAWTDIVKTGKLKELAPYDPDWYYIRAASMARKVYLRGGLGVGAFRRIYGGSKRNGSRPPHFCKSSGGVARHILQQLQTMNIVDLDTKGGRKITSSGERDLDQVAGRIAAEAI	523	41.3	-	22	11	5	2	0.734	0.99	0.862	0.181019	gi|15240154|ref|NP_200925.1|	40S ribosomal protein S19-3 [Arabidopsis thaliana] >gi|297793669|ref|XP_002864719.1| 40S ribosomal protein S19 [Arabidopsis lyrata subsp. lyrata] >gi|27923837|sp|Q9FNP8.1|RS193_ARATH RecName: Full=40S ribosomal protein S19-3 >gi|9759463|dbj|BAB10379.1| 40S ribosomal protein S19 [Arabidopsis thaliana] >gi|34365671|gb|AAQ65147.1| At5g61170 [Arabidopsis thaliana] >gi|51970120|dbj|BAD43752.1| 40S rib…	sp|Q9FNP8|RS193_ARATH	40S ribosomal protein S19-3 OS=Arabidopsis thaliana GN=RPS19C PE=2 SV=1	SPBC649.02	158	3e-39	COG2238	Ribosomal protein S19E (S16A)	J	Translation, ribosomal structure and biogenesis ;	K02966|1|4e-77|283|aly:ARALYDRAFT_496269|small subunit ribosomal protein S19e	GO:0001510//RNA methylation;GO:0006412//translation	GO:0003735//structural constituent of ribosome	GO:0005618//cell wall;GO:0005730//nucleolus;GO:0009506//plasmodesma;GO:0022627//cytosolic small ribosomal subunit;GO:0005773//vacuole;GO:0016020//membrane
21	Fna_24295	28318	MVSSSLCLLNSPVCPNSLPNVSSQPLLSFSRSLRPFLSKSKPLASQKKKRDNSGLLVVKSQALDFSGTFFEGGFGSDDDPTSPSVSTALEDKPEPQCPPGLRQYETMAVLRPDMSEDERLGLTQKYEELLVAGGGMYVEVFNRGVIPLAYSIRKKNKAGETNTYLDGIYLLFTYFTKPESITPLESVLIADDDVIRSSSFKIKKRKYN	178	13	1	10	10	2	2	0.846	0.681	0.7635	0.116673	gi|297742384|emb|CBI34533.3|	unnamed protein product [Vitis vinifera]	sp|P82403|RR6_SPIOL	30S ribosomal protein S6 alpha, chloroplastic (Fragment) OS=Spinacia oleracea GN=RPS6 PE=1 SV=2	all4802	55.8	4e-08	COG0360	Ribosomal protein S6	J	Translation, ribosomal structure and biogenesis ;	-	GO:0010027//thylakoid membrane organization;GO:0006412//translation	GO:0003735//structural constituent of ribosome;GO:0019843//rRNA binding	GO:0005840//ribosome;GO:0009535//chloroplast thylakoid membrane
42	Fna_00951	17746	MSGETEYRCFVGGLAWATADADLERTFSQFGEVIDSKIINDRETGRSRGFGFVTFKDDKSMRDAIEEMNGKELDGRTITVNEAQSRGSGGGGRGGGGGYNRGGGGGGYGGGGGYGGGGGGYGRRDGGGYGSGGGGGYGGGGRRDGGGYGGGDGGYGGNSGGGGGGW	517	25.3	1	22	11	3	2	0.899	0.823	0.861	0.0537401	gi|312282683|dbj|BAJ34207.1|	unnamed protein product [Thellungiella halophila]	sp|Q05966|GRP10_BRANA	Glycine-rich RNA-binding protein 10 OS=Brassica napus GN=GRP10 PE=2 SV=1	all2777	73.2	2e-13	COG0724	RNA-binding proteins (RRM domain)	R	General function prediction only ;	K13195|1|3e-33|139|pop:POPTR_712972|cold-inducible RNA-binding protein!K13044|2|8e-14|74.3|zma:100382653|heterogeneous nuclear ribonucleoprotein A/B/D!K11294|3|2e-13|73.2|smo:SELMODRAFT_15428|nucleolin!K13107|5|2e-13|72.8|smo:SELMODRAFT_7006|RNA-binding motif protein, X-linked 2	GO:0006833//water transport;GO:0006406//mRNA export from nucleus;GO:0016117//carotenoid biosynthetic process;GO:0048481//ovule development;GO:0010363//regulation of plant-type hypersensitive response;GO:0010200//response to chitin;GO:0048653//anther development;GO:0050832//defense response to fungus;GO:0006096//glycolysis;GO:0010119//regulation of stomatal movement;GO:0009651//response to salt st…	GO:0004674//protein serine/threonine kinase activity;GO:0042803//protein homodimerization activity;GO:0003690//double-stranded DNA binding;GO:0003697//single-stranded DNA binding;GO:0016621//cinnamoyl-CoA reductase activity;GO:0042800//histone methyltransferase activity (H3-K4 specific);GO:0046608//carotenoid isomerase activity;GO:0046975//histone methyltransferase activity (H3-K36 specific);GO:0…	GO:0005777//peroxisome;GO:0005829//cytosol;GO:0009506//plasmodesma;GO:0005618//cell wall;GO:0005886//plasma membrane;GO:0005794//Golgi apparatus;GO:0005739//mitochondrion;GO:0048046//apoplast;GO:0005730//nucleolus;GO:0009507//chloroplast
52	Fna_36843	55415	MAYGGPSMNPPAMSGAIPGGSSSNLKQVKLDRESELRIEVSDEPLRLRVVNGTAEIFGAELPPEIWRTFPPRLKFAVFTWYGATIEMDGVTETDYTADETPMVSYVNVHAILDARRRFAKAFTSTDSEPPQGPRVIVVGPTDSGKSTLTKMLISWAAKQGWKPTFVDLDVGQGSITIPGSIAATPIEMPLDPVEGFPLDMALVYYYGHTTPANNVELYKTMVKELAQVLERQFLGNPESRAAGMVINTMGWIDGIGYELLLHAIETFNASVVLVLGQEKLFSMLKDVLKSKSNVDVVKLHKSGGVVARNRDYRKVARSSRIQEYFYGLTKELSPYANTSSFSDVQVFRIGGGPQAPRSALPIGSDPVSNPLRVTPVNIEERDLLHSILAVSYAEEPDQI…	108	12.3	1	4	4	4	4	0.751	0.867	0.809	0.0820244	gi|15229328|ref|NP_187119.1|	CLP-like protein 3 [Arabidopsis thaliana] >gi|42572251|ref|NP_974220.1| CLP-like protein 3 [Arabidopsis thaliana] >gi|332640597|gb|AEE74118.1| CLP-like protein 3 [Arabidopsis thaliana] >gi|332640598|gb|AEE74119.1| CLP-like protein 3 [Arabidopsis thaliana]	sp|Q54N48|CLP1_DICDI	Protein CLP1 homolog OS=Dictyostelium discoideum GN=clp1 PE=3 SV=1	SPAC22H10.05c	211	2e-54	COG5623	Pre-mRNA cleavage and polyadenylation factor IA/II complex, subunit CLP1	A	RNA processing and modification ;	K14399|1|0.0|805|ath:AT3G04680|polyribonucleotide 5'-hydroxyl-kinase [EC:2.7.1.78]	GO:0006777//Mo-molybdopterin cofactor biosynthetic process;GO:0050826//response to freezing;GO:0009793//embryo development ending in seed dormancy;GO:0048827//phyllome development;GO:0030422//production of siRNA involved in RNA interference;GO:0009640//photomorphogenesis;GO:0019915//lipid storage;GO:0010182//sugar mediated signaling pathway;GO:0009933//meristem structural organization;GO:0016567/…	GO:0005515//protein binding;GO:0005525//GTP binding	GO:0005849//mRNA cleavage factor complex
65	Fna_16211	102942	MAFISRSNQWNKARVFLSLPRSSHSALLSSSRLLTSTTEITENQSENPEPKSPETKARPPPPPLRERFQRGKRQQTHEKLEDTICRMMDNREWTTRLQNSIRDLVPEWDHSLVYNVLHGAKKLDHALQFFRWSERSGLIRHDRDTHMKMIEMLGQGQKLNHARCILLDMPEKGVPWDEDMFKVLIESYGKAGIVQESVKIFQKMKELGVERTVKSYDTLFKVILRRGRYMMAKRYFNKMVSEGVEPTRHTYNLMLWGFFLCLRLETALRFYDDMISRGTSPDVVTYNTMINGYCRFKKMDEAEKLFVEMKGKNIEPSVVSYTTMIKGYVAVERVDDGLRIFEEMRSVGIEANATTYSTLLPGLCDAGKMVEARNVLKSMMAKHIAPNDNSIFLKLLVSQ…	60	3.7	1	3	3	3	3	0.656	0.779	0.7175	0.0869741	gi|15228104|ref|NP_181260.1|	pentatricopeptide repeat-containing protein [Arabidopsis thaliana] >gi|75216851|sp|Q9ZUU3.1|PP190_ARATH RecName: Full=Pentatricopeptide repeat-containing protein At2g37230 >gi|330254276|gb|AEC09370.1| pentatricopeptide repeat-containing protein [Arabidopsis thaliana]	sp|Q9ZUU3|PP190_ARATH	Pentatricopeptide repeat-containing protein At2g37230 OS=Arabidopsis thaliana GN=At2g37230 PE=2 SV=1	-	-	-	-	-	-	-	K15336|1|9e-40|163|vvi:100259391|tRNA (cytosine38-C5)-methyltransferase [EC:2.1.1.204]	-	-	GO:0009535//chloroplast thylakoid membrane;GO:0005739//mitochondrion
97	Fna_66275	41455	MESDQGKLFIGGISWDTDENLLREYFSNYGEVLQVTVMREKATGRPRGFGFVAFSDPAVIDRVLQEKHHIDNRDVDVKRAMSREEQSPGGRPGGFNASRSFDSGANVRTKKIFVGGLPPALTSDEFRAYFETYGPVSDAVIMIDQATQRPRGFGFVSFDSEDSVDLVLHKTFHDMNGKQVEVKRALPKDANPGIAGGGRGGSGGFPGYGGGSGGSGYEGGRVDSSSRYMPPQNVGSGYPPYGASGYGTGYGYGSNGVGYGGFGGYANPAGAPYGNPAGVPGAGFGSGPRSSWGGQAPTGYSNVGYGNAAAPWVGGSGPVGGRPGSMPNSHSGGYADGSDGSGGYGNLNHQGNGQAGYGGGYGNGRQAQQQ	269	10.5	1	6	6	3	3	0.688	0.6	0.644	0.0622254	gi|297823133|ref|XP_002879449.1|	hypothetical protein ARALYDRAFT_482284 [Arabidopsis lyrata subsp. lyrata] >gi|297325288|gb|EFH55708.1| hypothetical protein ARALYDRAFT_482284 [Arabidopsis lyrata subsp. lyrata]	sp|Q8W034|RNP1_ARATH		ECU03g0730	56.2	1e-07	COG0724	RNA-binding proteins (RRM domain)	R	General function prediction only ;	K14411|1|1e-105|380|ath:AT2G33410|RNA-binding protein Musashi	-	GO:0003723//RNA binding;GO:0000166//nucleotide binding	GO:0005829//cytosol;GO:0030529//ribonucleoprotein complex
61	Fna_87372	178502	MSGAQRIHDPELLEKRARECGIDVKTISTYIDAFRYGAPPHGGFGAGLERVMATVTPSSISKPWLVPGAAFTVKKNDCSIKCCFSRKAGKHIPPSTQRLVLPLSTSLKLFPTHGRHFVLHPHRTRATTETDVVAAAVEGQDSPPVAETDANDKSEEAAPAAPTQSRGTARPGRKSEMPAVKNEELVAGATFTGKVRAIQPFGAFIDFGAFTDGLVHVSQLSDTFVKDVASVVSIGQEVKVRLVEADIESKRISLTMRSNDDPPKRQSGGGGGGGDSKPRPGGKRGGQKKEDGFSSKYVKGQMLDGTVKNLTRSGAFITIGEGEEGFLPTNEEADDGIGSMMMGGGSSLQAGQEVKVRVLRIARGRVTLTMKEEDDGKFDETLSQGVVHTATNPFVLAFR…	2641	29.8	-	96	16	26	4	0.832	0.939	0.8855	0.0756604	gi|110740886|dbj|BAE98539.1|	hypothetical protein [Arabidopsis thaliana]	sp|A2CA99|EFTS_PROM3	Elongation factor Ts OS=Prochlorococcus marinus (strain MIT 9303) GN=tsf PE=3 SV=1	sll1261	277	9e-74	COG0264	Translation elongation factor Ts	J	Translation, ribosomal structure and biogenesis ;	K02357|1|7e-180|629|vvi:100262932|elongation factor Ts	GO:0042744//hydrogen peroxide catabolic process;GO:0016117//carotenoid biosynthetic process;GO:0009793//embryo development ending in seed dormancy;GO:0019288//isopentenyl diphosphate biosynthetic process, mevalonate-independent pathway;GO:0009902//chloroplast relocation;GO:0006414//translational elongation;GO:0034660//ncRNA metabolic process;GO:0046686//response to cadmium ion;GO:0010027//thylako…	GO:0003746//translation elongation factor activity	GO:0009941//chloroplast envelope;GO:0009570//chloroplast stroma
15	Fna_20710	92392	MASTVGVPSLYQVPHLEFSKTTSKKRSTCLPLSLNKPFLSPFSLRRPRLIHTSSSSLLIPSAVATPNSVLSEEAFKSLGLSDEFDNTDPSPSDDDGEELAISKLGLPQRLGESLEKRGITHLFPIQRAVLVPALQGRDIIARAKTGTGKTLAFGIPIIKRLTEQAGDYSAFRRPGRLAKFLVLAPTRELAKQVEKEIKESAPYLSTVCVYGGVSYTIQQNALTRGVDVVVGTPGRIIDLIEGRSLKLGEVEYLVLDEADQKLAVGFEEAVESILENLPQKRQSMLFSATMPTWVKKLARKYLDNPLNIDLVGDQDEKLAEGIKLYAISATSTSKRTILSDLITVYAKGGKTIVFTQTKRDADEVSLALSNSIPSEALHGDISQHQRERTLNGFRQGKFT…	1946	30.5	1	81	11	22	3	0.78	0.96	0.87	0.127279	gi|334187954|ref|NP_001190402.1|	DEAD-box ATP-dependent RNA helicase 3 [Arabidopsis thaliana] >gi|332006183|gb|AED93566.1| DEAD-box ATP-dependent RNA helicase 3 [Arabidopsis thaliana]	sp|Q8L7S8|RH3_ARATH	DEAD-box ATP-dependent RNA helicase 3, chloroplastic OS=Arabidopsis thaliana GN=RH3 PE=1 SV=2	DR1624	311	3e-84	COG0513	Superfamily II DNA and RNA helicases	LKJ	Replication, recombination and repair ; Transcription ; Translation, ribosomal structure and biogenesis ;	K12823|1|2e-66|251|zma:100381784|ATP-dependent RNA helicase DDX5/DBP2 [EC:3.6.4.13]!K11594|3|7e-66|250|zma:100191727|ATP-dependent RNA helicase [EC:3.6.4.13]	GO:0009793//embryo development ending in seed dormancy	GO:0003723//RNA binding;GO:0008270//zinc ion binding;GO:0008026//ATP-dependent helicase activity;GO:0005524//ATP binding	GO:0009941//chloroplast envelope;GO:0009570//chloroplast stroma;GO:0016020//membrane;GO:0005634//nucleus
105	Fna_58681	31269	MAVTFSDLHTEQGVKSVEEHLAGKTYISGDQLSVDDVKVYAAIVEKPSDAFPNASKWYDSVASHLAKSFPGKAVGVSIGGSAASAPAQAEAPAAAAADDDDDMDLFGDETEEEKKAAEEREAAKKDTKKPKESGKSSVLMEVKPWDDETDMKKLEECVRAVEMPGLLWGASKLVPVGYGIKKLTIMLTIVDDLVSPDNLIEDYLTCEPNNEYIQSVDIVAFNKI	1157	42.9	-	50	11	7	2	0.73	0.844	0.787	0.0806102	gi|297812135|ref|XP_002873951.1|	elongation factor 1B alpha-subunit 2 [Arabidopsis lyrata subsp. lyrata] >gi|297319788|gb|EFH50210.1| elongation factor 1B alpha-subunit 2 [Arabidopsis lyrata subsp. lyrata]	sp|Q9SCX3|EF1B2_ARATH	Elongation factor 1-beta 2 OS=Arabidopsis thaliana GN=At5g19510 PE=1 SV=1	SPCC1450.04	132	4e-31	COG2092	Translation elongation factor EF-1beta	J	Translation, ribosomal structure and biogenesis ;	K03232|1|2e-88|323|aly:ARALYDRAFT_488844|elongation factor 1-beta	GO:0009407//toxin catabolic process;GO:0042742//defense response to bacterium;GO:0010583//response to cyclopentenone;GO:0006414//translational elongation	GO:0003746//translation elongation factor activity	GO:0005773//vacuole;GO:0005853//eukaryotic translation elongation factor 1 complex;GO:0005794//Golgi apparatus;GO:0009506//plasmodesma;GO:0005886//plasma membrane;GO:0005829//cytosol;GO:0048046//apoplast
68	Fna_64003	30983	MAITFSDLHTEEGVKSVEEHLAGKTYISGDQLSVDDVKVYAAVSEKPSDAFPNASRWYDCVASHLAKSFPGKAVGVSIGGSAASAPAQAEAPAAAADDDDDMDLFGDETEEEKKAAEEREAAKKDTKKPKESGKSSVLMEVKPWDDETDMKKLEECVRAVEMPGLLWGASKLVPVGYGIKKLTIMLTIVDDLVSPDNLIEDYLTCEPNNEYIQSVDIVAFNKI	953	38.1	-	40	4	6	2	0.704	0.882	0.793	0.125865	gi|297812135|ref|XP_002873951.1|	elongation factor 1B alpha-subunit 2 [Arabidopsis lyrata subsp. lyrata] >gi|297319788|gb|EFH50210.1| elongation factor 1B alpha-subunit 2 [Arabidopsis lyrata subsp. lyrata]	sp|Q9SCX3|EF1B2_ARATH	Elongation factor 1-beta 2 OS=Arabidopsis thaliana GN=At5g19510 PE=1 SV=1	SPCC1450.04	133	2e-31	COG2092	Translation elongation factor EF-1beta	J	Translation, ribosomal structure and biogenesis ;	K03232|1|1e-88|323|aly:ARALYDRAFT_488844|elongation factor 1-beta	GO:0009407//toxin catabolic process;GO:0042742//defense response to bacterium;GO:0010583//response to cyclopentenone;GO:0006414//translational elongation	GO:0003746//translation elongation factor activity	GO:0005773//vacuole;GO:0005853//eukaryotic translation elongation factor 1 complex;GO:0005794//Golgi apparatus;GO:0009506//plasmodesma;GO:0005886//plasma membrane;GO:0005829//cytosol;GO:0048046//apoplast
Protein folding and degradation
66	Fna_14829	240463	MEGSSSSSLASKSDGELEEMLDRMLTRLALCDDSKLEALVSKLLPLTISSLSSQSPAVRNKVLEILSHVNKRVKHHHEIGLPLLELWKLYTDPAASPMVRNFAIVYVEMAFERAPAKEREDIAPKTLENVSKFPQQHQEIILRIAIKVIGECHASRISDDVSVKYSTLIASQDKEIFLDFCLHMLLYQPPPQGGGCPPGLSVFQVNRITGKQELKGDMLTKRKLGILNVIGTMDLPGESVYPLYIAASVDSQEPVAKRGEELLKKKASVTNLDDPKLIKRLFLLFNGTTATEHATPEHSVAPGNIALKMKLMSGFCRSIAAANSFPATLQCIFGCMYGSGTTLRLKQMGMEFTVWVFKHGKIDQLKLMGPVILNAILKMLDGTGSEADALSRETKTFSF…	95	2.5	-	5	5	4	4	1.872	1.182	1.527	0.487904	gi|30725540|gb|AAP37792.1|	At2g26780 [Arabidopsis thaliana]	sp|Q9V677|ECM29_DROME	Proteasome-associated protein ECM29 homolog OS=Drosophila melanogaster GN=CG8858 PE=1 SV=1	-	-	-	-	-	-	-	K11886|1|0.0|3143|ath:AT2G26780|proteasome component ECM29	-	-	GO:0016020//membrane
162	Fna_08905	75822	MDRILKAARTSGSLNLSNRSLREVPTEVYQCLETTGEGENWWEAVDLQKLILAHNEIEVLREDLKNLACLVVLNVSHNKLSQLPAAIGELTAMKSLDVSFNSISELPDQIGSATSLVKLDCSSNRLKELPESLGRCLDLSDLKASNNQISTLHEDMANCSKLSKLDVEGNKLTALSERQIASWTMLTELNASKNMLVDLPQNIGSLSRLIRLDLHQNKISSIPPSIGGCSSLVEFYLGMNSLSTLPAEIGDLSRLGTLDLRSNQLKEYPVGGCKLKLSYLDLSNNSLTGLHPELGNMTTLKKLVLVGNPLRTLRSTLVNGPTAALLKYLRSRLSNGEETSASTPTKENVIASAARMSISSKELSLEGLNLTAVPSQVWESGEITKVNLSKNSIEELPTQ…	174	7	-	5	5	3	3	1.43	1.605	1.5175	0.123744	gi|30683597|ref|NP_188160.2|	leucine-rich repeat-containing protein [Arabidopsis thaliana] >gi|21703129|gb|AAM74505.1| AT3g15410/MJK13_7 [Arabidopsis thaliana] >gi|24111377|gb|AAN46812.1| At3g15410/MJK13_7 [Arabidopsis thaliana] >gi|332642149|gb|AEE75670.1| leucine-rich repeat-containing protein [Arabidopsis thaliana]	sp|Q6UWE0|LRSM1_HUMAN	E3 ubiquitin-protein ligase LRSAM1 OS=Homo sapiens GN=LRSAM1 PE=1 SV=1	alr0124_1	146	8e-35	COG4886	Leucine-rich repeat (LRR) protein	S	Function unknown ;	K13420|1|3e-14|78.2|osa:4337016|LRR receptor-like serine/threonine-protein kinase FLS2 [EC:2.7.11.1]	GO:0007165//signal transduction	-	GO:0005886//plasma membrane
21	Fna_31740	68696	MAATNSTLEKKDESSEEKGGELLFCGATSWDIVGRRKGVEGNLLSPTRLRPLLGVNIRFVASGCGRCYTWGRNEKGQLGHGDMIQRDRPTVVSGLSKYKIVKAGAGRNHTVVVSEEGRSFAFGWNKHGQLGLGTAKNGFVSVEVESSPVPCVVSDEVTSIACGADFTVWLSSTEGASILTAGLPQYGQLGHGTDNEFNMKDGSVKLAYEAQPRPKAIASLAGETIVKVACGANHTVAVDKNGFVYTWGFGGYGRLGHREQKDEWSPRRIDVFQRNNVLPPNAIVSAGSANSACTAGGGQLYMWGKIKNNGDDWMYPKPMMDLSGWNLRWMDSGSMHHFVGADSSCISWGHAQYGELGYGPHGQKSSAAPKKVDILEGMHVMGVACGFCHSMVIVDRTED…	185	13.7	1	11	10	7	6	1.577	1.027	1.302	0.388909	gi|157849750|gb|ABV89658.1|	UVB-resistance protein UVR8 [Brassica rapa]	sp|O75592|MYCB2_HUMAN	Probable E3 ubiquitin-protein ligase MYCBP2 OS=Homo sapiens GN=MYCBP2 PE=1 SV=3	ECU04g1500	70.5	8e-12	COG5184	Alpha-tubulin suppressor and related RCC1 domain-containing proteins	DZ	Cell cycle control, cell division, chromosome partitioning ; Cytoskeleton ;	K10615|1|2e-12|72.4|cme:CMB070C|E3 ubiquitin-protein ligase HERC4 [EC:6.3.2.19]!K11493|2|2e-07|55.5|ota:Ot03g05690|regulator of chromosome condensation	-	GO:0008536//Ran GTPase binding;GO:0003677//DNA binding	GO:0005634//nucleus
121	Fna_76517	82778	MDALLKDSEHLAAMIDNVSSVDNLDFIMESDALGHTVMDQTQGHETLVAVAGTVTLEEVNTVGAKVLEFVSDFGRPTAPLPAAIVACVPTKMHGEGVDESDFNITPSEILDSVKSGLLAPIEAEPELEVPKELISQSQLQELTLQRNPCFVPIPGSGVTKLHDKETGITQLRLSNGIPVNFKISQTESRAGVMRLIVGGGRAAETSDSKGAVVVGVRTLSEGGRVGDFSREQVELFCVNHLINCSLESTEEFIAMEFRFTLRDNGMQAAFQLLHMVLEHSVWLEDAFDRARQLYLSYYRSIPKSLERATAHKLMTAMLNGDERFIEPTPKSLQSLNLESVKDAVMSHFVGENMEVSIVGDFSEEEIERCVLDYLGTVKASHDSAKPLGSEPIVFRQPTD…	349	8.5	-	9	9	4	4	1.014	1.233	1.1235	0.154856	gi|15238952|ref|NP_199054.1|	Insulinase (Peptidase family M16) family protein [Arabidopsis thaliana] >gi|9759475|dbj|BAB10480.1| pitrilysin [Arabidopsis thaliana] >gi|332007421|gb|AED94804.1| Insulinase (Peptidase family M16) family protein [Arabidopsis thaliana]	-	-	CC2638	72	3e-12	COG0612	Predicted Zn-dependent peptidases	R	General function prediction only ;	-	GO:0009793//embryo development ending in seed dormancy;GO:0006508//proteolysis	GO:0004222//metalloendopeptidase activity;GO:0008270//zinc ion binding	GO:0009570//chloroplast stroma;GO:0005739//mitochondrion
19	Fna_69500	68294	MTTTTQDVEMKDNNQTPPQSIVSATTSILQRNESRFSSFFTLARVFENSNVFPQTDLKEIAALIDTGSYTKEVRRVARAVRLTVGIRQKLTASVVSSFLDFALGHGSEAHARLSSFVPKSDEHDMEVDTASSIPLAASKHVPVELEVYCYFIVLLFLIDQKKYNEAKACSSASIARLKSLNKRTIDVIASRLYFYYSLSYEMTGDLAEIRGTLLSLHHSATLRHDELGQETLLNLLLRNYLHYNLYDQAEKLRSKAPRFEAHSNQQFCRYLFYLGKIRTIQLEYTDAKESLLQAARKAPVAALGFRVQCNKWAILVRLLLGEIPERSIFMQKGMEKALRPYFELTNAVRIGDLELFRNVQEKFAKTFSEDRTHNLIVRLRHNVIRTGLRNISISYSRIS…	540	15.3	-	21	21	6	6	1.305	1.044	1.1745	0.184555	gi|414870177|tpg|DAA48734.1|	TPA: hypothetical protein ZEAMMB73_878535 [Zea mays]	sp|Q9LQR8|PSD32_ARATH	Probable 26S proteasome non-ATPase regulatory subunit 3b OS=Arabidopsis thaliana GN=At1g75990 PE=2 SV=2	-	-	-	-	-	-	-	K03033|1|0.0|806|ath:AT1G75990|26S proteasome regulatory subunit N3	GO:0042176//regulation of protein catabolic process;GO:0051788//response to misfolded protein;GO:0006635//fatty acid beta-oxidation;GO:0043161//proteasomal ubiquitin-dependent protein catabolic process;GO:0009793//embryo development ending in seed dormancy;GO:0009407//toxin catabolic process;GO:0080129//proteasome core complex assembly;GO:0051510//regulation of unidimensional cell growth;GO:00420…	GO:0030234//enzyme regulator activity	GO:0005829//cytosol;GO:0008541//proteasome regulatory particle, lid subcomplex;GO:0009506//plasmodesma;GO:0005886//plasma membrane;GO:0005634//nucleus
88	Fna_49341	34013	MAATQLTASPVTVSARSLASLRASSAKFSSFGTLKPGTLSQSHFRPLVVRAASVVAPKYTSIKPLGDRVLVKIKEAEEKTMGGILLPSTAQSKPQGGEVVAVGEGRTIGKNKIDINVPTGAQIIYSKYAGTEVEFNDVKHLILKEDDIVGLLETDDIKDLKPLNDRVFIKVAEAEEKTAGGLLLTETTKEKPSIGTVIAVGPGSLDEEGKLQPLPISTGSTVLYSKYAGNDFKGKDGSNYIALRASDVMAILS	1552	51.4	-	46	11	10	5	0.727	0.947	0.837	0.155563	gi|15242045|ref|NP_197572.1|	chaperonin 20 [Arabidopsis thaliana] >gi|30687936|ref|NP_851045.1| chaperonin 20 [Arabidopsis thaliana] >gi|334187803|ref|NP_001190350.1| chaperonin 20 [Arabidopsis thaliana] >gi|12643263|sp|O65282.2|CH10C_ARATH RecName: Full=20 kDa chaperonin, chloroplastic; AltName: Full=Chaperonin 10; Short=Ch-CPN10; Short=Cpn10; AltName: Full=Chaperonin 20; AltName: Full=Protein Cpn21; Flags: Precursor >gi|10…	sp|O65282|CH10C_ARATH	20 kDa chaperonin, chloroplastic OS=Arabidopsis thaliana GN=CPN21 PE=1 SV=2	slr2075	100	3e-21	COG0234	Co-chaperonin GroES (HSP10)	O	Posttranslational modification, protein turnover, chaperones ;	K04078|1|1e-40|164|cre:CHLREDRAFT_188610|chaperonin GroES	GO:0006094//gluconeogenesis;GO:0006457//protein folding;GO:0019288//isopentenyl diphosphate biosynthetic process, mevalonate-independent pathway;GO:0009651//response to salt stress;GO:0006096//glycolysis;GO:0009658//chloroplast organization;GO:0046686//response to cadmium ion;GO:0009409//response to cold;GO:0019344//cysteine biosynthetic process;GO:0048481//ovule development	GO:0005507//copper ion binding;GO:0005516//calmodulin binding;GO:0005524//ATP binding	GO:0009941//chloroplast envelope;GO:0048046//apoplast;GO:0005829//cytosol;GO:0009570//chloroplast stroma;GO:0009535//chloroplast thylakoid membrane;GO:0005739//mitochondrion
30	Fna_05596	26863	MSSGGGIVAGPTPASASAHSSGGGNVEWHVRPPNPKNPVVFFDVSIGGIPAGRIKMELFADIAPKTAENFRQFCTGELRKAGKPLGYKECQFHRVIKDFMIQSGDFLKNDGGGCMSIYGHKFDDESFTAKHTGPGLLSMANSGPDTNGCQFFISCAKCDWLDNKHVVFGRVLGDGLLVVRKIENVAVGPNNRPKLAVVITECGEM	131	15.1	1	10	10	3	3	0.735	0.754	0.7445	0.013435	gi|15224944|ref|NP_181407.1|	peptidyl-prolyl isomerase H (cyclophilin H) [Arabidopsis thaliana] >gi|30102910|gb|AAP21373.1| At2g38730 [Arabidopsis thaliana] >gi|45680872|gb|AAS75305.1| single domain cyclophilin type peptidyl-prolyl cis-trans isomerase [Arabidopsis thaliana] >gi|330254484|gb|AEC09578.1| peptidyl-prolyl isomerase H (cyclophilin H) [Arabidopsis thaliana]	sp|O43447|PPIH_HUMAN	Peptidyl-prolyl cis-trans isomerase H OS=Homo sapiens GN=PPIH PE=1 SV=1	SPBC1709.04c	201	5e-52	COG0652	Peptidyl-prolyl cis-trans isomerase (rotamase) - cyclophilin family	O	Posttranslational modification, protein turnover, chaperones ;	K09567|1|4e-103|371|ath:AT2G38730|peptidyl-prolyl isomerase H (cyclophilin H) [EC:5.2.1.8]	GO:0006457//protein folding;GO:0000413//protein peptidyl-prolyl isomerization	GO:0003755//peptidyl-prolyl cis-trans isomerase activity	GO:0005773//vacuole;GO:0005886//plasma membrane;GO:0005829//cytosol
63	Fna_04749	46273	MDDSSTIARKTWELENNILTVEQPDSSSSDGIFYYDEASQTKVQQEKPWATDPNYFKRVQISALALLKMVVHARSGGTIEIMGLMQGKTEGDTIIVMDAFALPVEGTETRVNAQADAYEYMVEYSQTNKLAGRLENVVGWYHSHPGYGCWLSGIDVSTQMLNQQYQEPFLAVVIDPTRTVSAGKVEIGAFRTYPEGHKISDDHVSEYQTIPLNKIEDFGVHCKQYYSLDITYFKSSLDSHLLDLLWNKYWVNTLSSSPLLGNGDYVAGQISDLAEKLEQAESQLAHSRFGGIPASLHRKKEDEPPLAKITRDSAKITVEQVHGLMSQVIKDILFNSARQSDKTPSDPSDPEPMITS	228	16	-	11	11	4	4	0.801	0.926	0.8635	0.0883883	gi|226451209|gb|ACO58824.1|	COP9 signalosome 5A [Helianthus annuus] >gi|226451211|gb|ACO58825.1| COP9 signalosome 5A [Helianthus annuus] >gi|226451213|gb|ACO58826.1| COP9 signalosome 5A [Helianthus annuus] >gi|226451215|gb|ACO58827.1| COP9 signalosome 5A [Helianthus annuus] >gi|226451217|gb|ACO58828.1| COP9 signalosome 5A [Helianthus annuus] >gi|226451219|gb|ACO58829.1| COP9 signalosome 5A [Helianthus annuus] >gi|226451221|…	sp|Q8LAZ7|CSN5B_ARATH	COP9 signalosome complex subunit 5b OS=Arabidopsis thaliana GN=CSN5B PE=1 SV=2	SPAC1687.13c	256	4e-68	COG1310	Predicted metal-dependent protease of the PAD1/JAB1 superfamily	R	General function prediction only ;	K09613|1|0.0|659|aly:ARALYDRAFT_472541|COP9 signalosome complex subunit 5 [EC:3.4.-.-]	GO:0000085//G2 phase of mitotic cell cycle;GO:0016579//protein deubiquitination;GO:0010093//specification of floral organ identity;GO:0016571//histone methylation;GO:0010388//cullin deneddylation;GO:0016567//protein ubiquitination;GO:0010100//negative regulation of photomorphogenesis;GO:0010387//signalosome assembly;GO:0031347//regulation of defense response;GO:0045893//positive regulation of tra…	GO:0005515//protein binding	GO:0008180//signalosome
Signaling
85	Fna_64498	81829	MSSSSTTFVFLFLFSFLTSFRASAQSQDPNYVYHTCPNTTTFARNSTYFTNLRTLLSSLSSPNSSYSTGFQNATSGRAPDRVTGLFLCRGDVTPEVCRSCVAFAVNDTLTRCPNEREVTLYYDECMLRYSNGNILSTLNTNGGIILFNTQNVTSNQIGFRDLVLSTMNQAATVASTSPRRVAAGKGNFTAFQTLYGLVQCTPDLISQDCLRCLNQIVNQLPMDKIGGRLIVPSCSSRYELYPFYNESAVPTPPPPPSPPPVSTPPVPAPPPPGKGGNSTVLVVAIVVPIIVAILLFIAGYCFLTKRAKKAYHTTSAFDGDDITTSDSLQLDYRSIQTATADFAESNKIGEGGFGEVYKGTLLDGTEVAVKKLSKSSGQGDVEFKNEVVLVAKLQHRNLV…	354	11.4	-	10	7	6	4	1.401	1.161	1.281	0.169706	gi|297803800|ref|XP_002869784.1|	hypothetical protein ARALYDRAFT_492546 [Arabidopsis lyrata subsp. lyrata] >gi|297315620|gb|EFH46043.1| hypothetical protein ARALYDRAFT_492546 [Arabidopsis lyrata subsp. lyrata]	sp|Q8GYA4|CRK10_ARATH	Cysteine-rich receptor-like protein kinase 10 OS=Arabidopsis thaliana GN=CRK10 PE=1 SV=3	SP1732_1	98.6	3e-20	COG0515	Serine/threonine protein kinase	RTKL	General function prediction only ; Signal transduction mechanisms ; Transcription ; Replication, recombination and repair ;	K04733|1|1e-64|246|smo:SELMODRAFT_159261|interleukin-1 receptor-associated kinase 4 [EC:2.7.11.1]!K13430|4|2e-61|235|sbi:SORBI_04g020990|serine/threonine-protein kinase PBS1 [EC:2.7.11.1]	GO:0006995//cellular response to nitrogen starvation;GO:0009697//salicylic acid biosynthetic process;GO:0045492//xylan biosynthetic process;GO:0012501//programmed cell death;GO:0010106//cellular response to iron ion starvation;GO:0015706//nitrate transport;GO:0006826//iron ion transport;GO:0042742//defense response to bacterium;GO:0009751//response to salicylic acid stimulus;GO:0006468//protein p…	GO:0005515//protein binding;GO:0004713//protein tyrosine kinase activity;GO:0004674//protein serine/threonine kinase activity;GO:0005524//ATP binding	GO:0009507//chloroplast;GO:0005576//extracellular region;GO:0005886//plasma membrane
22	Fna_38519	109484	MANAKETTLYITISVAAFVIGKIIIALLLYKRWKRKHTVHENGFPVKGGGKMVMFRSPLLNSVSSDLFMKKTHKLSNKDILGSGGFGTVYRLTVNESTAFAVKRLNRGDSERDGGFHRELESMADIKHRNIVTLHGYYTSPHFNLLIYELMPNGSLDSFLHGRESGDRKVLDWAARLKIAVGAARGISYLHHDCIPHIIHRDIKSSNILLDHNMEARVSDFGLATLMEPDKTHVSTFVAGTFGYLAPEYFDTGKATMKGDVYSFGVVLLELLTGRRPTDDEFFEEGTKLVTWVKGVVRDQREEVVIDNRLRGSPVQEMNDLFGIAMMCLEPELDVRPTMTEFHLGILFLTEINFVKVNAEMKTWCVAKPSSDQAALLDNINYACSHVDCRVLSSGCPCY…	212	6	1	9	7	4	3	1	1.334	1.167	0.236174	gi|145327729|ref|NP_001077840.1|	solanesyl diphosphate synthase 1 [Arabidopsis thaliana] >gi|332197994|gb|AEE36115.1| solanesyl diphosphate synthase 1 [Arabidopsis thaliana]	sp|Q9SYM9|Y1853_ARATH	Receptor-like serine/threonine-protein kinase At1g78530 OS=Arabidopsis thaliana GN=At1g78530 PE=2 SV=1	slr0611	369	2e-101	COG0142	Geranylgeranyl pyrophosphate synthase	H	Coenzyme transport and metabolism ;	K05356|1|0.0|668|aly:ARALYDRAFT_895751|all-trans-nonaprenyl-diphosphate synthase [EC:2.5.1.84 2.5.1.85]	GO:0019375//galactolipid biosynthetic process;GO:0006744//ubiquinone biosynthetic process;GO:0015979//photosynthesis;GO:0010208//pollen wall assembly;GO:0006468//protein phosphorylation;GO:0005985//sucrose metabolic process;GO:0001666//response to hypoxia;GO:0019761//glucosinolate biosynthetic process;GO:0055114//oxidation-reduction process;GO:0008299//isoprenoid biosynthetic process	GO:0020037//heme binding;GO:0009055//electron carrier activity;GO:0046524//sucrose-phosphate synthase activity;GO:0004674//protein serine/threonine kinase activity;GO:0005506//iron ion binding;GO:0016709//oxidoreductase activity, acting on paired donors, with incorporation or reduction of molecular oxygen, NAD(P)H as one donor, and incorporation of one atom of oxygen;GO:0050347//trans-octaprenylt…	GO:0005829//cytosol;GO:0009570//chloroplast stroma;GO:0005783//endoplasmic reticulum;GO:0005886//plasma membrane;GO:0005634//nucleus;GO:0005739//mitochondrion
6	Fna_16373	74606	MATISPGGAYIGTPTPFLGKKLKPFSLTQTISTSKPTINKLCRAQAHLIDAVHNLFLGVGVGLPCTVMECGDMIYRSTLPKSNGLTITAPGVALALTALSYLWATPGVAPGFFDMFVLAFVERLFRPTFRKDDFVLGKKLGEGSFGVVYRASLSKKRANDDGEYVVKKATEYGAVEIWMNERVRRACGNSCADFVYGFLEKSSKKGPEYWLLWKYEGESTLAGLLQSKDFPYNVETIILGKVQDLPKGLERENIVIQTIMRQLLFALDGLHSTGIVHRDVKPQNIIFSEGSRAFKIIDLGAAADLRVGINYIPKEFLLDPRYAAPEQYIMSTQTPSAPSAPVAAALSPVLWQMNLPDRFDIYSIGLIFLQMAFPSLRSDSNLIQFNRQLKRCDYDLTAW…	161	17.4	-	15	15	9	9	1.265	1.071	1.168	0.137179	gi|62321181|dbj|BAD94332.1|	putative protein kinase [Arabidopsis thaliana]	sp|Q9S713|STT7_ARATH	Serine/threonine-protein kinase STN7, chloroplastic OS=Arabidopsis thaliana GN=STN7 PE=1 SV=1	all1919	60.5	9e-09	COG0515	Serine/threonine protein kinase	RTKL	General function prediction only ; Signal transduction mechanisms ; Transcription ; Replication, recombination and repair ;	K08282|1|2e-15|82.8|cme:CMS463C|non-specific serine/threonine protein kinase [EC:2.7.11.1]!K07760|2|4e-14|78.2|ath:AT3G54180|cyclin-dependent kinase [EC:2.7.11.22]!K00924|3|7e-11|67.4|ath:AT1G76540|[EC:2.7.1.-]!K02206|5|8e-10|63.5|osa:4331415|cyclin-dependent kinase 2 [EC:2.7.11.22]	GO:0006468//protein phosphorylation;GO:0007623//circadian rhythm;GO:0015996//chlorophyll catabolic process;GO:0042548//regulation of photosynthesis, light reaction	GO:0004674//protein serine/threonine kinase activity;GO:0005524//ATP binding	GO:0009507//chloroplast
33	Fna_53848	78486	MGFFSTILGLCGFGIGISMGLVIGYFLFVYLQPNDVKDPQIQSIAEQDPKSMLRMLPEIPLWVKNPDFDRVDWINKFLEYMWPYLDKAICKTARNIAKPIIEEQIPKYKIDSVDFETLTLGSLPPTFQGMKVYLTDEKELIMEPCLKWAANPNVLLAVKAFGLKATVQVVDLQVFALPRITLKPLVPSFPCFATIYVSLMEKPHVDFGLKLGGADLMSIPGLYRFVQEQIKDQVANMYLWPKTLVVPILDPAKAFRRPVGIVHVKVVRAVGLRKKDMMGGADPYVKIKLSEDKIPSKKTTVKHKNLNPEWNEEHKFSVRDPQTQVLEFSVYDWEQLGKHDKMGMNVLPLKEMVPNEHKTFTLELRKTMEGAEEGVQPDKDRGKLEVELLYKPFTEEEMP…	801	32.9	-	47	5	14	2	1.388	1.075	1.2315	0.221324	gi|56693619|gb|AAW22620.1|	protein kinase C conserved region 2, partial [Brassica napus]	sp|Q9SKR2|SYT1_ARATH		SPAPYUK71.03c	130	5e-30	COG5038	Ca2+-dependent lipid-binding protein, contains C2 domain	R	General function prediction only ;	-	GO:0009615//response to virus;GO:0032456//endocytic recycling;GO:0009409//response to cold;GO:0001778//plasma membrane repair;GO:0046740//spread of virus in host, cell to cell;GO:0006612//protein targeting to membrane;GO:0006897//endocytosis	-	GO:0009898//internal side of plasma membrane;GO:0009506//plasmodesma;GO:0005768//endosome;GO:0005773//vacuole;GO:0005783//endoplasmic reticulum
120	Fna_86759	76299	MKKCSLFVFFLFLAAVTSDLDSDRRALLLLRNSVRGRPLLWNTSASSPCAWHGVHCDSGRVTALRLPGAGLFGSLPLGGIGNLTQLQTLSLRFNSLSGPIPSDFSNLALLRYLYLQGNAFSGEIPPFLFTLPSVIRINLGENRFSGRIPDNVNNATRLVTLYLEKNQLTGSIPEITITLQQFNVSSNQLNGSVPDSLSGFPQSAFDGNTLCGKPLNPCEGDAETPNSPPVSPPPGKKDSDKLSAGAIAGIVIGCVAGLLLLLLILFCLCRKKKGEENGQPRNVEAPVAAATSAAVHKESSAANVPPAKASGSGGGAVSKDLTFFVKSFGEFDLDGLLKASAEVLGKGTVGSSYKASFEHGLVVAVKRLRDVVVPEKDFRERMQVLGSMSHPNLVTLIAY…	123	11.1	-	9	5	6	3	1.193	1.222	1.2075	0.0205061	gi|75186527|sp|Q9M8T0.1|Y3288_ARATH	RecName: Full=Probable inactive receptor kinase At3g02880; Flags: Precursor >gi|13937228|gb|AAK50106.1|AF372969_1 AT3g02880/F13E7_17 [Arabidopsis thaliana] >gi|30102484|gb|AAP21160.1| At3g02880/F13E7_17 [Arabidopsis thaliana] >gi|224589555|gb|ACN59311.1| leucine-rich repeat receptor-like protein kinase [Arabidopsis thaliana]	sp|Q9M8T0|Y3288_ARATH	Probable inactive receptor kinase At3g02880 OS=Arabidopsis thaliana GN=At3g02880 PE=1 SV=1	slr0152	81.6	4e-15	COG0515	Serine/threonine protein kinase	RTKL	General function prediction only ; Signal transduction mechanisms ; Transcription ; Replication, recombination and repair ;	K13415|1|2e-51|201|sbi:SORBI_03g032990|protein brassinosteroid insensitive 1 [EC:2.7.10.1 2.7.11.1]	GO:0016126//sterol biosynthetic process;GO:0002679//respiratory burst involved in defense response;GO:0010200//response to chitin;GO:0052546//cell wall pectin metabolic process;GO:0048767//root hair elongation;GO:0009610//response to symbiotic fungus;GO:0043090//amino acid import;GO:0007169//transmembrane receptor protein tyrosine kinase signaling pathway;GO:0006084//acetyl-CoA metabolic process;…	GO:0004674//protein serine/threonine kinase activity;GO:0005524//ATP binding	GO:0046658//anchored to plasma membrane;GO:0009505//plant-type cell wall;GO:0005576//extracellular region;GO:0022625//cytosolic large ribosomal subunit;GO:0009506//plasmodesma
161	Fna_26410	86839	MGAISLVLSCFVSILLLTERVSSESPEEKQALLAFLQQTPHENRLQWNASDSACTWVGVECNSDRSSVYSLRLPGTGLVGQIPSGTLGKLTQLRVLSLRSNRLSGQIPPDFKNLTHLRSLYLQHNGLSGEFPASITQLTGLVRLDISSNNLTGSIPFAINNLTLLTGLFLGNNRFSGNLPSITVGLTDFNVSVNNLNGSIPSSLSKFPAASFAGNVNLCGGPLRPCKSFFISPSPSPDDAPSPSRLSGKKSKLSTAAIIAISFASALIGLLLLALVFFLCLRKRRRGGSRTKQTKPAETTTRNVPPEGIPPAGGASSSSKDVTTGTSSGMGERNRLVFTEGGVYSFDLEDLLRASAEVLGKGSVGTSYKAVLEEGTTVVVKRLKDVAASKKEFESQMEV…	355	6.3	-	9	6	3	2	1.734	1.174	1.454	0.39598	gi|224577693|gb|ACN57520.1|	At2g26730-like protein [Capsella rubella] >gi|224577695|gb|ACN57521.1| At2g26730-like protein [Capsella rubella] >gi|224577697|gb|ACN57522.1| At2g26730-like protein [Capsella rubella] >gi|224577699|gb|ACN57523.1| At2g26730-like protein [Capsella rubella] >gi|224577701|gb|ACN57524.1| At2g26730-like protein [Capsella rubella] >gi|224577703|gb|ACN57525.1| At2g26730-like protein [Capsella rubella] >g…	sp|O48788|Y2267_ARATH	Probable inactive receptor kinase At2g26730 OS=Arabidopsis thaliana GN=At2g26730 PE=1 SV=1	ECU01g0630	87.4	7e-17	COG0515	Serine/threonine protein kinase	RTKL	General function prediction only ; Signal transduction mechanisms ; Transcription ; Replication, recombination and repair ;	K10576|1|3e-54|211|vvi:100250088|ubiquitin-conjugating enzyme E2 H [EC:6.3.2.19]!K13415|3|1e-53|209|osa:4324691|protein brassinosteroid insensitive 1 [EC:2.7.10.1 2.7.11.1]	GO:0016126//sterol biosynthetic process;GO:0009664//plant-type cell wall organization;GO:0010075//regulation of meristem growth;GO:0007389//pattern specification process;GO:0007169//transmembrane receptor protein tyrosine kinase signaling pathway;GO:0010015//root morphogenesis;GO:0007020//microtubule nucleation;GO:0006084//acetyl-CoA metabolic process;GO:0005982//starch metabolic process;GO:00083…	GO:0004674//protein serine/threonine kinase activity;GO:0005524//ATP binding	GO:0016021//integral to membrane;GO:0005886//plasma membrane
101	Fna_66187	78884	MMRIVAAFVFLLVSPFVSPTDIDTDKQALLEFASLVPHVRKLNWNTTIPICTSWTGITCSKNNARVTALRLPGSGLYGPLPEKTFEQLDALRIISLRSNNLQGSIPSAILSLPFIRSLYFHDNNFSGSIPPALSPRLVNLDLSANSLSGSIPGTLRNLTQLTDLSLQNNSLTGPIPDLPPSLKYLNVSYNSLNGSVPSSVKSFPASAFQGNTLLCGGPLTPCPENTTSPSPSPSPTPPGTSKRVLSTAAIVGIAVGGSVLLFILLAILTLCCAKKKDNGQESSTTAAPKAKPGRSDNKAEEFGSGVQEAEKNKLVFFEGSSYNFDLEDLLRASAEVLGKGSYGTTYKAILEEGTTVVVKRLKEVAAGKREFEQQMEAVGRISPHGNVAPLRAYYFSKDE…	92	6.7	1	4	4	3	3	1.208	1.171	1.1895	0.026163	gi|227206192|dbj|BAH57151.1|	AT3G08680 [Arabidopsis thaliana]	sp|Q9C9Y8|Y3868_ARATH	Probable inactive receptor kinase At3g08680 OS=Arabidopsis thaliana GN=At3g08680 PE=1 SV=1	YAR019c	73.6	1e-12	COG0515	Serine/threonine protein kinase	RTKL	General function prediction only ; Signal transduction mechanisms ; Transcription ; Replication, recombination and repair ;	K13415|1|1e-61|236|ath:AT4G39400|protein brassinosteroid insensitive 1 [EC:2.7.10.1 2.7.11.1]	GO:0016126//sterol biosynthetic process;GO:0009664//plant-type cell wall organization;GO:0010075//regulation of meristem growth;GO:0007389//pattern specification process;GO:0007169//transmembrane receptor protein tyrosine kinase signaling pathway;GO:0010015//root morphogenesis;GO:0007020//microtubule nucleation;GO:0006084//acetyl-CoA metabolic process;GO:0008361//regulation of cell size;GO:000646…	GO:0004713//protein tyrosine kinase activity;GO:0004674//protein serine/threonine kinase activity;GO:0005524//ATP binding	GO:0009505//plant-type cell wall;GO:0016021//integral to membrane;GO:0005576//extracellular region;GO:0009506//plasmodesma;GO:0005886//plasma membrane
168	Fna_45090	34552	MVSAREEFVYMAKLAEQAERYEEMVEFMEKVSASVDGDELTVEERNLLSVAYKNVIGARRASWRIISSIEQKEESRGNDDHVAAIRDYRGKIETELTGICEGILKLLDSRLVPAAASGDSKVFYLKMKGDYHRYLAEFKTGQERKDAAENTLSAYKSAQDIANAELAPTHPIRLGLALNFSVFYYEILNSPDRACSLAKQAFDDAIAELDTLGEESYKDSTLIMQLLRDNLTLWTSDMQDDAADEEIKEESAPKPAEEQQ	900	32.7	-	46	14	8	2	1.164	1.212	1.188	0.0339411	gi|13447104|gb|AAK26634.1|AF342780_1	GF14 omega [Brassica napus]	sp|Q01525|14332_ARATH	14-3-3-like protein GF14 omega OS=Arabidopsis thaliana GN=GRF2 PE=2 SV=2	YDR099w	363	2e-100	COG5040	14-3-3 family protein	T	Signal transduction mechanisms ;	K06630|1|6e-143|504|aly:ARALYDRAFT_476998|tyrosine 3-monooxygenase/tryptophan 5-monooxygenase activation protein	GO:0009793//embryo development ending in seed dormancy;GO:0006355//regulation of transcription, DNA-dependent;GO:0009965//leaf morphogenesis;GO:0009742//brassinosteroid mediated signaling pathway;GO:0009845//seed germination;GO:0046686//response to cadmium ion;GO:0009737//response to abscisic acid stimulus;GO:0010162//seed dormancy process	GO:0016818//hydrolase activity, acting on acid anhydrides, in phosphorus-containing anhydrides;GO:0019904//protein domain specific binding;GO:0005524//ATP binding;GO:0045309//protein phosphorylated amino acid binding	GO:0005774//vacuolar membrane;GO:0048046//apoplast;GO:0009507//chloroplast;GO:0005794//Golgi apparatus;GO:0005829//cytosol;GO:0005635//nuclear envelope;GO:0005886//plasma membrane
12	Fna_29052	105194	MAAKPWLHPAPQYKTLETFWDDEDDAPGPRCAHTLTAVAATKTHGPRLILFGGATAIEGGNSSVPGIRLAGVTNTVHSYDVLTRKWTRLKPAGEPPSPRAAHAAAAVGTMVVFQGGIGPAGHSTDDLYVLDMTNDKYKWHRVVVQGEGPGPRYGHVMDLVSQRYLVTVTGNDGKRALSDAWALDTAQKPYVWQRLNPDGDRPSARMYASGSARSDGMFLLCGGRDTLGAPLGDAYGLLMHRNGQWEWTLAPGVAPSPRYQHAAVFVGARLHVSGGVLRGGRMIDAEATVAVLDTAAGVWLDRNGQVTSARGSKGQVDQDPSFELMRRCRHGAASVGIRIYVHGGLRGDVLLDDFLVAENSTFQSDISSPLSATQQSSTPRFSYAARPPSGSEPVLSLSE…	459	11.6	-	16	16	8	8	0.92	0.799	0.8595	0.0855599	gi|297809829|ref|XP_002872798.1|	kelch repeat-containing serine/threonine phosphoesterase family protein [Arabidopsis lyrata subsp. lyrata] >gi|297318635|gb|EFH49057.1| kelch repeat-containing serine/threonine phosphoesterase family protein [Arabidopsis lyrata subsp. lyrata]	sp|Q8L7U5|BSL1_ARATH	Serine/threonine-protein phosphatase BSL1 OS=Arabidopsis thaliana GN=BSL1 PE=1 SV=2	YER133w	273	1e-72	COG0639	Diadenosine tetraphosphatase and related serine/threonine protein phosphatases	T	Signal transduction mechanisms ;	K01090|1|0.0|1625|ath:AT4G03080|protein phosphatase [EC:3.1.3.16]!K14501|4|0.0|846|ath:AT1G03445|serine/threonine-protein phosphatase BSU1 [EC:3.1.3.16]	GO:0032880//regulation of protein localization;GO:0009742//brassinosteroid mediated signaling pathway	GO:0030145//manganese ion binding;GO:0004722//protein serine/threonine phosphatase activity;GO:0005506//iron ion binding;GO:0005515//protein binding	GO:0005886//plasma membrane;GO:0005634//nucleus;GO:0005829//cytosol
26	Fna_49946	61488	MTESSSNGRRNENDETSAAVNRRDPILQFLDKIRLSGTRRGDAMEDNEGEESPTELNAINSAGGFVIVSPDKLSVKYTNANLHGYDVGVAQANKPAPVKCLTYYFEIFVKDAGVKGKVAIGFTKEGFIMRRQPGWEVNSCGYHGDDGNIYRGKGTGEAFGPTYTTGDTVGGGINYASQEFFFTKNGALVGKIPKDIKGHLFPTVAVHSQNEEVSVNFGKQKFVFDVKGYETSARNKQQMAIEKIFIPPNIGYGLVKSYLLHYGYEETLNAFNLATKTTVPPILIAEENAIDEDDLHQRKTLRKLVRNGDIDAALANLQDWYPQIVQDDKSVVCFLLHCQRFIEFVRVGKLAEGVKYGRLELAKFVGLPEFQDIIEDCFALLVYPKPVESPVGYFLEDSQ…	62	6.3	-	2	2	2	2	0.831	0.822	0.8265	0.00636396	gi|357470519|ref|XP_003605544.1|	Ran-binding protein [Medicago truncatula] >gi|355506599|gb|AES87741.1| Ran-binding protein [Medicago truncatula]	sp|Q8NCJ5|SPRY3_HUMAN	SPRY domain-containing protein 3 OS=Homo sapiens GN=SPRYD3 PE=1 SV=2	-	-	-	-	-	-	-	-	-	-	GO:0005634//nucleus
Membrane and transport
131	Fna_06885	115962	MSGLKYDDKQFSNLKVPEVSKSAKFIPRKQWVVAGADDLHIRVYNYNTMDKVKVFEAHADYIRCVAVHPTLPYVLSSSDDMLIKLWDWENGWACTQIFEGHSHYVMQVVFNPKDTNTFASASLDRSIKIWNLGSPDPNFTLDAHQKGVNCVDYFTGGDKPYLITGSDDHTAKVWDYQTKSCVQTLDGHTHNVSAVCFHPELPIILTGSEDGTVRIWHATTYRLENTLNYSLDRVWAIGYIKSSRRVVIGYDEGTIMVKLGREIPVASMDSSGKIIWAKHNEIQTANIKSLGAGYEVTDGERLPLAVKDLGTCDLYPQSLKHNPNGRFVVVCGDGEYIIYTALAWRNRSFGSGLEFVWSSEGECAVRESPSKIKIFSKNFQERKSIRPTFSAEKIFGGTL…	361	17.1	-	18	5	13	4	1.172	1.292	1.232	0.0848528	gi|334185385|ref|NP_001189907.1|	coatomer subunit beta'-3 [Arabidopsis thaliana] >gi|332642237|gb|AEE75758.1| coatomer subunit beta'-3 [Arabidopsis thaliana]	sp|Q8L828|COB23_ARATH	Coatomer subunit beta'-3 OS=Arabidopsis thaliana GN=At3g15980 PE=2 SV=1	all0438_2	125	3e-28	COG2319	FOG: WD40 repeat	R	General function prediction only ;	K05236|1|2e-61|235|smo:SELMODRAFT_154977|coatomer protein complex, subunit alpha (xenin)	GO:0016192//vesicle-mediated transport;GO:0010498//proteasomal protein catabolic process;GO:0007010//cytoskeleton organization;GO:0006094//gluconeogenesis;GO:0006886//intracellular protein transport	GO:0016905//myosin heavy chain kinase activity;GO:0005198//structural molecule activity	GO:0030126//COPI vesicle coat;GO:0005829//cytosol
153	Fna_29263	122357	MMAEKDLELFQLGFRILPLRLEIKKKFAQRSERVKCVDLHPTEPWILASLYSGTLCIWNYQTQVMAKSFEVTDLPVRSAKFIARKQWVVAGADDMYIRVYNYNTMDKVKVFEAHSDYIRCVAVHPTLPYVLSSSDDMLIKLWDWEKGWACTQIFEGHSHYVMQVTFNPKDTNTFASASLDRTIKIWNLGSPDPNFTLDAHQKGVNCVDYFTGGDKPYLITGSDDHTAKVWDYQTKSCVQTLDGHTHNVSAVCFHPELPIIITGSEDGTVRIWHATTYRLENTLNYGLERVWAIGYIKSSRRVVIGYDEGTIMVKLGREIPVASMDNTGKIIWAKHNEIQTANIKSIGAGYEVTDGERLPLAVKELGTCDLYPQSLKHNPNGRFVVVCGDGEYIIYTALA…	463	17.5	1	20	4	13	3	1.78	1.288	1.534	0.347897	gi|356547412|ref|XP_003542106.1|	PREDICTED: coatomer subunit beta'-2-like [Glycine max]	sp|Q9C827|COB22_ARATH	Coatomer subunit beta'-2 OS=Arabidopsis thaliana GN=At1g52360 PE=2 SV=1	all0438_2	135	3e-31	COG2319	FOG: WD40 repeat	R	General function prediction only ;	K05236|1|8e-75|280|osa:4333885|coatomer protein complex, subunit alpha (xenin)	GO:0016192//vesicle-mediated transport;GO:0010498//proteasomal protein catabolic process;GO:0007010//cytoskeleton organization;GO:0006094//gluconeogenesis;GO:0006886//intracellular protein transport	GO:0016905//myosin heavy chain kinase activity;GO:0005198//structural molecule activity	GO:0030126//COPI vesicle coat;GO:0005829//cytosol
71	Fna_18045	51353	MESRVLLRATATVTGVPQLRRPIRAINRHFSTASSSFTAFAKPIGSIGEGGNLISGRQLRPVLLLDSSPEKREILKPVRAAAAEGGDSAGETKVGFLGKYPWLVTGFFFFMWYFLNVIFNILNKKIYNYFPYPYFVSVIHLFVGVVYCLVSWSVGLPKRAPINSDILKVLIPVAVCHAIGHVTSNVSFAAVAVSFTHTIKALEPFFNASASQFLLGQPIPITLWLSLAPVVLGVAMASLTELSFNWLGFISAMISNISFTYRSIFSKKAMTDMDSTNVYAYISIIALFVCLPPAIIVEGPQLLKHGFNDAIAKVGMTKFISDLFWVGMFYHLYNQLATNTLERVAPLTHAVGNVLKRVFVIGFSIVIFGNKISTQTGVGTGIAIAGVALYSVIKAKIEE…	127	7.9	-	7	5	4	3	1.603	1.072	1.3375	0.375474	gi|28540971|gb|AAO42676.1|	putative phosphate/triose-phosphate translocator [Brassica rapa subsp. pekinensis]	sp|P52177|TPT1_BRAOB	Triose phosphate/phosphate translocator, chloroplastic OS=Brassica oleracea var. botrytis GN=TPT PE=2 SV=1	-	-	-	-	-	-	-	K15283|1|0.0|681|aly:ARALYDRAFT_494366|solute carrier family 35, member E1	GO:0019684//photosynthesis, light reaction;GO:0015713//phosphoglycerate transport;GO:0035436//triose phosphate transmembrane transport;GO:0009643//photosynthetic acclimation;GO:0019344//cysteine biosynthetic process;GO:0035304//regulation of protein dephosphorylation	GO:0015120//phosphoglycerate transmembrane transporter activity;GO:0071917//triose-phosphate transmembrane transporter activity;GO:0015297//antiporter activity	GO:0005739//mitochondrion;GO:0016021//integral to membrane;GO:0009941//chloroplast envelope;GO:0009534//chloroplast thylakoid
48	Fna_29878	51127	MESRVLLRATVTGVPQLRRPIGAIHRQVSTASSFSAFRFSAPIGSVGEGGNLISGRQLRPILLLDSSPEKREILKPVRAAAGDSAGEAKVGFLGKYPWLVTGFFFFMWYFLNVIFNILNKKIYNYFPYPYFVSAVHLFVGVVYCLLSWSVGLPKRAPIDSNLLKVLIPVAVCHAIGHITSNVSFAAVAVSFTHTIKALEPFFNASASQFLLGQSIPITLWLSLAPVVLGVAMASLTELSFNWLGFISAMISNISFTYRSIFSKKAMTDMDSTNVYAYISIIALIVCIPPAIIVEGPQLLKHGFSDAIAKVGMTKFISDLFWVGMFYHLYNQLATNTLERVAPLTHAVGNVLKRVFVIGFSIVIFGNKISTQTGIGTGIAIAGVALYSIIKAKIEEDKKK…	106	7.9	-	7	5	3	2	2.024	1.01	1.517	0.717006	gi|30694885|ref|NP_568655.2|	Glucose-6-phosphate/phosphate translocator-like protein [Arabidopsis thaliana] >gi|332007956|gb|AED95339.1| Glucose-6-phosphate/phosphate translocator-like protein [Arabidopsis thaliana]	sp|P52177|TPT1_BRAOB	Triose phosphate/phosphate translocator, chloroplastic OS=Brassica oleracea var. botrytis GN=TPT PE=2 SV=1	-	-	-	-	-	-	-	K15283|1|0.0|670|aly:ARALYDRAFT_494366|solute carrier family 35, member E1	GO:0019684//photosynthesis, light reaction;GO:0015713//phosphoglycerate transport;GO:0035436//triose phosphate transmembrane transport;GO:0009643//photosynthetic acclimation;GO:0019344//cysteine biosynthetic process;GO:0035304//regulation of protein dephosphorylation	GO:0015120//phosphoglycerate transmembrane transporter activity;GO:0071917//triose-phosphate transmembrane transporter activity;GO:0015297//antiporter activity	GO:0005739//mitochondrion;GO:0016021//integral to membrane;GO:0009941//chloroplast envelope;GO:0009534//chloroplast thylakoid
144	Fna_34966	95281	MSTEKPPLASGLARTRSEQLYETVAAAIKSPHGSMDANGVPATAPATTGSGGGTLSRKSSRRLMMGVSPGRSGGAGTHIRKSRSAQLKLELDEVSSGAALSRASSASLGLSFSFTGFAMPPEEISDSNPFSDDEMIPEDNENKKPKFQAEPTLPIFLKFKEVTYKVVIKKLTSSVEKEILSGINGSVSPGEVLALMGPSGSGKTTLLSLLGGRISQSAIGGSITYNDKPYSKHLKSKIGFVTQDDVLFPHLTVKETLTYAARLRLPKTLTREQKEQRAIGVIQELGLERCQDTMIGGAFVRGVSGGERKRVSIGNEIIINPSLLLLDEPTSGLDSTTALRTIQMLHDIAEAGKTVITTIHQPSSRLFHRFDKLILLGRGNLLYFGKSSEALDYFSSIGC…	266	10	-	17	17	7	7	1.093	1.371	1.232	0.196576	gi|14488082|gb|AAK63861.1|AF389289_1	AT5g06530/F15M7_6 [Arabidopsis thaliana] >gi|25090352|gb|AAN72282.1| At5g06530/F15M7_6 [Arabidopsis thaliana]	sp|Q93YS4|AB22G_ARATH	ABC transporter G family member 22 OS=Arabidopsis thaliana GN=ABCG22 PE=1 SV=1	YCR011c_2	189	1e-47	COG1131	ABC-type multidrug transport system, ATPase component	V	Defense mechanisms ;	K05681|1|4e-78|290|cme:CMS467C|ATP-binding cassette, subfamily G (WHITE), member 2!K12843|2|3e-62|238|vvi:100248403|U4/U6 small nuclear ribonucleoprotein PRP3!K05658|4|2e-13|76.3|bdi:100821986|ATP-binding cassette, subfamily B (MDR/TAP), member 1	GO:0009414//response to water deprivation;GO:0006200//ATP catabolic process;GO:0010148//transpiration	GO:0015412//molybdate transmembrane-transporting ATPase activity;GO:0005524//ATP binding	GO:0005739//mitochondrion;GO:0005886//plasma membrane
164	Fna_20781	185663	MDYNPNLPLGGGGSMRRSISRSVSRASRNLEDIFSSGSRRTQSVNDDEEALKWAAIEKLPTYSRLRTTLMTSVIEDDVYGNQLLSKEVDVTKLDGEDRQKFIDMVFKVAEQDNERILTKLRNRIDRVGIKLPTVEVRYEHLSIKADCYTGSRSLPTLLNVVRNMAESALGLIGIQFAKKAQLTILKDISGSVKPGRMTLLLGPPSSGKTTLLLALAGKLDKALEVTGDITYNGYRLDEFVPRKTSAYISQNDLHVGIMTVKETLDFSARCQGVGTRYDLLNELARREKDAGIFPEADVDLFMKASAAQGVKSSLVTDYTLKILGLDICKDTIVGDDMMRGISGGQKKRVTTGEMIVGPTKTLFMDEISTGLDSSTTFQIVKCLQQIVHLTDATVLMSLL…	567	10.4	-	24	24	12	12	1.205	1.09	1.1475	0.0813173	gi|312281595|dbj|BAJ33663.1|	unnamed protein product [Thellungiella halophila]	sp|Q9XIE2|AB36G_ARATH	ABC transporter G family member 36 OS=Arabidopsis thaliana GN=ABCG36 PE=1 SV=1	YDR406w_3	234	1e-60	COG1131	ABC-type multidrug transport system, ATPase component	V	Defense mechanisms ;	K05681|1|5e-50|198|cme:CMS467C|ATP-binding cassette, subfamily G (WHITE), member 2!K12843|3|8e-42|171|vvi:100248403|U4/U6 small nuclear ribonucleoprotein PRP3	GO:0042344//indole glucosinolate catabolic process;GO:0009697//salicylic acid biosynthetic process;GO:1901140//p-coumaryl alcohol transport;GO:0010363//regulation of plant-type hypersensitive response;GO:0010200//response to chitin;GO:0006470//protein dephosphorylation;GO:0009749//response to glucose stimulus;GO:0030003//cellular cation homeostasis;GO:0031348//negative regulation of defense respo…	GO:0042299//lupeol synthase activity;GO:0015086//cadmium ion transmembrane transporter activity;GO:0008138//protein tyrosine/serine/threonine phosphatase activity;GO:0005524//ATP binding;GO:0004725//protein tyrosine phosphatase activity;GO:0042626//ATPase activity, coupled to transmembrane movement of substances	GO:0005774//vacuolar membrane;GO:0005829//cytosol;GO:0009506//plasmodesma;GO:0009941//chloroplast envelope;GO:0005886//plasma membrane;GO:0005739//mitochondrion
140	Fna_07238	135437	MGKGGEDKQSNGSEPLKLDTFPAWGKDVRECEEHFGVSVERGLSSSEVLTRHQIYGLNELEKPEGTSLLKLILEQFNDTLVRILLAAAVVSFVLAFVDGDEGGEMGITAFVEPLVIFLILIVNAIVGIWQETNAEKALEALKEIQSQQATVTRDGVKVSCLPAKELVPGDVVELRVGDKVPADMRVVGLVSSTLRVEQGSLTGESEAVSKTTKAVEENADIQGKKCMVFAGTTVVNGSCVCLVTHTGMSTEIGRVHSQIQEASQHEEDTPLKKKLNEFGEALTMIIGLICALVWLINVKYFLSWEYVDGWPRNFKFSFEKCTYYFEIAVALAVAAIPEGLPAVITTCLALGTRKMAQKNALVRKLPSVETLGCTTVICSDKTGTLTTNQMAVSKLVAMG…	149	6.1	3	6	5	5	4	1.255	1.384	1.3195	0.0912168	gi|297843570|ref|XP_002889666.1|	calcium-transporting ATPase 1, endoplasmic reticulum-type [Arabidopsis lyrata subsp. lyrata] >gi|297335508|gb|EFH65925.1| calcium-transporting ATPase 1, endoplasmic reticulum-type [Arabidopsis lyrata subsp. lyrata]	sp|Q9XES1|ECA4_ARATH	Calcium-transporting ATPase 4, endoplasmic reticulum-type OS=Arabidopsis thaliana GN=ECA4 PE=2 SV=2	BH2515	392	2e-108	COG0474	Cation transport ATPase	P	Inorganic ion transport and metabolism ;	K01537|1|0.0|1419|ath:AT1G07810|Ca2+-transporting ATPase [EC:3.6.3.8]	GO:0010042//response to manganese ion;GO:0030026//cellular manganese ion homeostasis;GO:0006816//calcium ion transport;GO:0006754//ATP biosynthetic process;GO:0046686//response to cadmium ion;GO:0006828//manganese ion transport	GO:0046872//metal ion binding;GO:0005388//calcium-transporting ATPase activity;GO:0005524//ATP binding	GO:0005774//vacuolar membrane;GO:0030176//integral to endoplasmic reticulum membrane;GO:0005886//plasma membrane;GO:0005634//nucleus
123	Fna_32049	68243	MFFTCFLQVHVLTVSPTLQTMASLALSGSCSLAFPLKSRPLLLPRPPSSLNLLKKPLRSTESRFSSVKSPLHIALTKRSTLVKASSSASSPAPVAPAPWQGAAIKPLLASIATGVIIWFLPVPEGVTRSAWQLLAIFLATIVGIITQPLPLGAVALLGLGASVLTKTLTFAAAFSAFGDPIPWLIALAFFFARGFIKTGLGNRVAYQFVRLFGSSSLGLGYSLVFSEALLAPAIPSVSARAGGIFLPLVKSLCVACGSNVGDGTEHRLGAWLMLTCFQTSVISSSMFLTAMAANPLSANLAFNTIKQTIGWTDWAKAAIVPGIVSLIVVPFLLYLIYPPTVKSSPDAPKLAQEKLDKMGPMSKNELIMAATLFLTVGLWIFGAKLSVDAVTAAILGLSV…	533	4.7	1	32	32	3	3	1.422	1.012	1.217	0.289914	gi|13877587|gb|AAK43871.1|AF370494_1	2-oxoglutarate/malate translocator precursor-like protein [Arabidopsis thaliana]	sp|Q9LXV3|DIT1_ARATH		BS_yflS	496	5e-140	COG0471	Di- and tricarboxylate transporters	P	Inorganic ion transport and metabolism ;	K03319|1|2e-109|394|bdi:100845105|divalent anion:Na+ symporter, DASS family	GO:0006814//sodium ion transport;GO:0019676//ammonia assimilation cycle;GO:0016049//cell growth;GO:0015729//oxaloacetate transport;GO:0009750//response to fructose stimulus;GO:0071423//malate transmembrane transport;GO:0009651//response to salt stress;GO:0030243//cellulose metabolic process;GO:0006833//water transport;GO:0015742//alpha-ketoglutarate transport;GO:0009832//plant-type cell wall biog…	GO:0015131//oxaloacetate transmembrane transporter activity;GO:0015139//alpha-ketoglutarate transmembrane transporter activity;GO:0015367//oxoglutarate:malate antiporter activity	GO:0005739//mitochondrion;GO:0009941//chloroplast envelope;GO:0009534//chloroplast thylakoid;GO:0016020//membrane
18	Fna_59678	112807	MTGMRGLSVFISDIRNCQNKEAERLRVDKELGNIRTCFKNEKVRGFSVIRYEVLTPYKKKKYVWKMLYIHMLGYDVDFGHMEAVSLISAPKYPEKQVGYIVTSCLLNENHDFLKLAINTVRNDIIGRNETFQCLALTLVGNIGGRDFAESLAPDVQKLLISSSCRPLVRKKAALCLLRLFRKNPDAINVDGWADRMTQLLDERDLGVLTSSTSLLVALVSNNHEAYSSCLPKCVKILERLARNQDVPQEYTYYGIPSPWLQVKAMRALQYFPTIEDPSTRKSLFEVLQRILMGTDVVKNVNKNNASHAVLFEALSLVIHLDAEKEMMSQCVALLGKFISVREPNIRYLGLENMTRMLMVTDVQDVIKKHQSQIITSLKDPDISIRRRALDLLYGMCDVS…	423	10.9	-	20	20	8	8	0.908	0.821	0.8645	0.0615183	gi|460416252|ref|XP_004253460.1|	PREDICTED: uncharacterized protein LOC101248288, partial [Solanum lycopersicum]	sp|Q8LPK4|AP2A2_ARATH	AP-2 complex subunit alpha-2 OS=Arabidopsis thaliana GN=ALPHAC-AD PE=1 SV=1	-	-	-	-	-	-	-	K11824|1|0.0|1584|ath:AT5G22780|AP-2 complex subunit alpha	GO:0016192//vesicle-mediated transport;GO:0006886//intracellular protein transport	GO:0005515//protein binding;GO:0008565//protein transporter activity	GO:0005886//plasma membrane;GO:0005634//nucleus;GO:0030131//clathrin adaptor complex
89	Fna_31709	60231	MGAAGIDMDEGALEIGMEYRTVSGVAGPLVILEKVKGPKYQEIVNIRLGDGSMRRGQVLEVDGEKAVVQVFEGTSGIDNKFTTVQFTGEVLKTPVSQDMLGRIFNGSGKPIDNGPPILPEAYLDISGSSINPSERTYPEEMIQTGISTIDVMNSIARGQKIPLFSAAGLPHNEIAAQICRQAGLVKRLEKTENLIEDHGEDNFAIVFAAMGVNMETAQFFKRDFEENGSMERVTLFLNLANDPTIERIITPRIALTTAEYLAYECGKHVLVILTDMSSYADALREVSAAREEVPGRRGYPGYMYTDLATIYERAGRIEGRKGSITQIPILTMPNDDITHPTPDLTGYITEGQIYIDRQLHNRQIYPPINVLPSLSRLMKSAIGEGMTRRDHSDVSNQLY…	2432	36.2	3	80	21	16	2	0.8	0.861	0.8305	0.0431335	gi|51969596|dbj|BAD43490.1|	vacuolar-type H+-ATPase subunit B3 (VHA-B3) [Arabidopsis thaliana]	sp|Q8W4E2|VATB3_ARATH	V-type proton ATPase subunit B3 OS=Arabidopsis thaliana GN=VHA-B3 PE=2 SV=1	YBR127c	752	0	COG1156	Archaeal/vacuolar-type H+-ATPase subunit B	C	Energy production and conversion ;	K02147|1|0.0|974|aly:ARALYDRAFT_472256|V-type H+-transporting ATPase subunit B [EC:3.6.3.14]	GO:0006098//pentose-phosphate shunt;GO:0006094//gluconeogenesis;GO:0051017//actin filament bundle assembly;GO:0009651//response to salt stress;GO:0010498//proteasomal protein catabolic process;GO:0015991//ATP hydrolysis coupled proton transport;GO:0042777//plasma membrane ATP synthesis coupled proton transport;GO:0051693//actin filament capping;GO:0046686//response to cadmium ion;GO:0010255//gluc…	GO:0046961//proton-transporting ATPase activity, rotational mechanism;GO:0046933//proton-transporting ATP synthase activity, rotational mechanism;GO:0051015//actin filament binding;GO:0005524//ATP binding	GO:0005774//vacuolar membrane;GO:0009941//chloroplast envelope;GO:0033180//proton-transporting V-type ATPase, V1 domain;GO:0005794//Golgi apparatus;GO:0005829//cytosol;GO:0009506//plasmodesma;GO:0005886//plasma membrane
Miscellaneous
114	Fna_10766	46238	MGPTSLLSYFFTFLTLFHGFTAQQWPNECQLDQLNALEPSQIIKSEGGRIEVWDHHAPQLRCSGFAFERFVIEPQGLYLPTFLNAGKLTFVVHGHALMGKVTPGCAETFMDSPVFGQGQGQEQGQGQGQGQGQGFRDMHQKVEHLRCGDTIATPPGVAQWFYNNGNEPLILVAAADIANNLNQLDRNLREEGNGLEETLCTMRCTENLDDPSSADVYKPSLGYISTLNSYNLPILRFLRLSALRGSIHNNAMVLPQWNVNANAALYVTKGKAHIQMVNDNGQRVFDQEISKGQLLVVPQGFAVVKRATSQQFQWIEFKSNDNAQINTLAGRTSVMRGLPLEVISNGYQISPQEARSVKFSTLETTLTQSSGPMGYDMPRVEA	101	6.8	-	3	3	2	2	14.961	1.13	8.0455	9.77999	gi|17805|emb|CAA40980.1|	cruciferin cru4 subunit [Brassica napus]	sp|P33522|CRU4_BRANA	Cruciferin CRU4 OS=Brassica napus GN=CRU4 PE=1 SV=1	-	-	-	-	-	-	-	-	GO:0010162//seed dormancy process;GO:0009845//seed germination;GO:0071215//cellular response to abscisic acid stimulus;GO:0009933//meristem structural organization;GO:0009909//regulation of flower development;GO:0009640//photomorphogenesis;GO:0010228//vegetative to reproductive phase transition of meristem;GO:0016567//protein ubiquitination;GO:0019915//lipid storage;GO:0050826//response to freezi…	GO:0045735//nutrient reservoir activity	GO:0005634//nucleus
51	Fna_67208	58300	MVKLAHLLVATFGALLVLNGCLARQSLGVPPQIGNACNLDNLDVLQPTETIKSEAGRVEYWDHNNPQIRCAGVSVSRLIIEQGGLYLPTFFSSPKISYVVQGMGISGRVVPGCAETFMDSQPMQGQQQGQQGQQGQQGQQGQQGQQGLQQQGFRDMHQKVEHVRHGDVIAITAGSSHWIYNTGDQPLVIICLLDIANYQNQLDRNPRTFRLAGNNPQGGSQQQQQQQQNMLSGFDPQVLAQALKIDVRLAQELQNQQDSRGNIVRVKGPFQVVRPPLRQPYESEQWRHPRGPPQSPQDNGLEETICSMRTHENIDDPARADVYKPNLGRVTSVNSYTLPILQYIRLSATRGILQGNAMVLPKYNMNANEILYCTQGQARIQVVNDNGQNVLDQQVQKGQ…	121	7.6	2	4	4	3	3	11.162	1.267	6.2145	6.99682	gi|12751302|gb|AAK07609.1|AF319771_1	cruciferin subunit [Brassica napus]	sp|Q02498|CRU1_RAPSA	Cruciferin PGCRURSE5 OS=Raphanus sativus GN=CRURS PE=3 SV=1	-	-	-	-	-	-	-	-	GO:0010162//seed dormancy process;GO:0009845//seed germination;GO:0071215//cellular response to abscisic acid stimulus;GO:0009933//meristem structural organization;GO:0009909//regulation of flower development;GO:0009640//photomorphogenesis;GO:0051301//cell division;GO:0010228//vegetative to reproductive phase transition of meristem;GO:0016567//protein ubiquitination;GO:0019915//lipid storage;GO:0…	GO:0045735//nutrient reservoir activity	GO:0042735//protein body
92	Fna_21350	43296	MSWWWAGAIGAAKKKFDEDEPTQTYESVALIIGVTGIVGNSLAEILPLSDTPGGPWKVYGVARRPRPTWNADHPIDYIQCDVSDEEDARSKLSPLRDVTHVFYVTRTNRSSEVDNCKVNGSMLRNVLRAVVPNAPNLRHVCLQTGTKHYLGPFDSVGKDVDRHEAPFTEEMPRLKIENFYYTLEDVLSEEIKTKESVTWSVHRPNTIFGFSPYSLMNIVGTLCVYAAICKHEGSKLVFPGSKEAWEGFTTASDADLVAEQQIWAAVDPYAKNEAFNCSNADVFKWKHLWKILAEQFGIEEYGFEEGKNVGLVEMMKGRVCGRRW	61	10.5	-	5	5	3	3	1.67	1.258	1.464	0.291328	gi|428675592|gb|AFZ41789.1|	putative progesterone 5-beta-reductase [Raphanus sativus]	sp|Q9STX2|VEP1_ARATH		-	-	-	-	-	-	-	-	GO:0009611//response to wounding;GO:0010051//xylem and phloem pattern formation;GO:0008202//steroid metabolic process	GO:0035671//enone reductase activity;GO:0000166//nucleotide binding	GO:0005829//cytosol
116	Fna_18325	57336	MGRCIYGCSAVTFFFLLVTASSLEPGHHNKTGSGQINSNSVLVALLDSRYTELAELVEKALLLQKLEDAVGRHNITIFAPRNEALERDLDPDFKRFLLQPGNLKSLQTLLLSHIIPTRVGSNQWPEENSGRVKHLTLGSDQVLHLSKAKGNGKRLVNSAVITRPDDLTRPDGLIHGIERLLIPRSVQEDFNRRRNLRSISAVLPEGAPEVDPRTNRLKKSAAAAAVPAGSPPVLPIQSAMAPGPSLAPAPAPGPGGPRHHFNGDAQVKDFIHTLLHYGGYNEMADILVNLTSLATEMGRLVSEGYVLTVLAPNDEAMAKLTTDQLSEPGAPEQIVYYHIIPEYQTEESMYNSVRRFGKVNYETLRFPHKVAAKEADGSVKFGSGDRSAYLFDPDIYTDG…	203	7.5	4	6	6	2	2	1.494	1.144	1.319	0.247487	gi|297829724|ref|XP_002882744.1|	beta-Ig-H3 domain-containing protein [Arabidopsis lyrata subsp. lyrata] >gi|297328584|gb|EFH59003.1| beta-Ig-H3 domain-containing protein [Arabidopsis lyrata subsp. lyrata]	sp|Q93W32|FLA18_ARATH	Fasciclin-like arabinogalactan protein 18 OS=Arabidopsis thaliana GN=FLA18 PE=2 SV=1	all3797	52.8	1e-06	COG2335	Secreted and surface protein containing fasciclin-like repeats	M	Cell wall/membrane/envelope biogenesis ;	-	GO:0007155//cell adhesion	-	GO:0005576//extracellular region;GO:0005773//vacuole
50	Fna_77187	23105	MTNYGAIPTSSHGSPVMDPDSISRAKQRIKDGLAMSRPWRQMFDLHSMRLPHGVSEAFSRIKKNLSYFQTNYAIVVLVLIFFSLIKHPTSLIVLTVLVFVWIFLYFFRDEPIKVFRYQIDDHTVLVCLSVITIVLLFLTDVTLNLVGALVTGAVLVLIHAVVRKTEDLFLDEEAATAETIQD	61	11	-	3	3	2	2	1.1	1.498	1.299	0.281428	gi|297834204|ref|XP_002884984.1|	hypothetical protein ARALYDRAFT_897614 [Arabidopsis lyrata subsp. lyrata] >gi|297330824|gb|EFH61243.1| hypothetical protein ARALYDRAFT_897614 [Arabidopsis lyrata subsp. lyrata]	sp|Q9LIC6|PR1F3_ARATH	PRA1 family protein F3 OS=Arabidopsis thaliana GN=PRA1F3 PE=1 SV=1	-	-	-	-	-	-	-	-	GO:0016192//vesicle-mediated transport;GO:0006661//phosphatidylinositol biosynthetic process	-	GO:0005794//Golgi apparatus;GO:0005774//vacuolar membrane;GO:0009507//chloroplast;GO:0005783//endoplasmic reticulum
93	Fna_34075	67842	MAFLRTNSLCFFLFTVLLSFSTFFTDARRFEVGGSGAWVPNPPENYGSWAGKSRFLVHDTLYFSYAKGMDSVLEVNKADYDGCNTKNPIKKVDDGASEISLERSGPFYFISGNEDNCKKGQKLTVVVLSVRTPSPPQAAAPGNSPPGSMPPTSSSHVSPATSPPAHTPPKSSSPVTPSSAPVTSPPGSMPPKSSSHVSPATSPPAHMPPKSTSPVSPSSAPVTSPPGSMPPKSSSHVSPATSPPAHMPPKSTSPVSPSSSPVTSPTGSMAPKSSSSPVSPATSPPALMPPKSSSSVSPSSAPVTSPPGSMPPKSSSPVSPSSAPVNSPPGSMPPKSSSAKSPATSPPGSMAPKSSSHMSPATSPPAPMPPKSSSPGSPSSAPMTSPPGSMSPKSYSPVS…	413	5.3	-	19	6	4	2	1.242	1.116	1.179	0.0890955	gi|15234164|ref|NP_194482.1|	early nodulin-like protein 2 [Arabidopsis thaliana] >gi|34395735|sp|Q9T076.1|ENL2_ARATH RecName: Full=Early nodulin-like protein 2; AltName: Full=Phytocyanin-like protein; Flags: Precursor >gi|11762218|gb|AAG40387.1|AF325035_1 AT4g27520 [Arabidopsis thaliana] >gi|56381997|gb|AAV85717.1| At4g27520 [Arabidopsis thaliana] >gi|332659953|gb|AEE85353.1| early nodulin-like protein 2 [Arabidopsis thalian…	sp|Q9T076|ENL2_ARATH	Early nodulin-like protein 2 OS=Arabidopsis thaliana GN=At4g27520 PE=1 SV=1	-	-	-	-	-	-	-	-	GO:0019761//glucosinolate biosynthetic process	GO:0005507//copper ion binding;GO:0009055//electron carrier activity	GO:0005773//vacuole;GO:0046658//anchored to plasma membrane;GO:0009507//chloroplast;GO:0048046//apoplast
61	Fna_13642	109241	MAEIGGGGGGGGGCCPPMDLMRSEPMQLVQVIVPMESAHLTVSYLGDLGLVQFKDLNSDKSPFQRTYAAQIKRCGEMARKLRFFKDQMSKAGVSPKEFLGKDVDIDLDDVEVKLGELEAELSEINANNDKLQRSYNELMEYKLVLEKAGEFFASAHRSATAQQSEIESQQQVGEDSLEAPLLQEEKSVDPTKQVKLGFLTGLVPREKSMVFERILFRATRGNIFIRQSVIEESVVDPNSGEKAEKNVFVVFYSGERAKSKILKICEAFGANRYPFSEDLNKQAQMMTEVTGRLAELKTTISAGLDHRKILLETIGDKFEQWNLKVRKEKAIYHTLNMLSLDVTKKCLVGEGWSPVFATPEIQKALQRAAVDSNSQVGSIFQVLRTKEMPPTFFRTNKFT…	194	10.4	1	12	3	8	2	1.225	1.435	1.33	0.148492	gi|312281833|dbj|BAJ33782.1|	unnamed protein product [Thellungiella halophila]	sp|Q9SJT7|VHAA2_ARATH		SPAC16E8.07c	543	5e-154	COG1269	Archaeal/vacuolar-type H+-ATPase subunit I	C	Energy production and conversion ;	K02154|1|0.0|1514|ath:AT2G21410|V-type H+-transporting ATPase subunit I [EC:3.6.3.14]	GO:0071472//cellular response to salt stress;GO:0006816//calcium ion transport;GO:0015991//ATP hydrolysis coupled proton transport;GO:0000902//cell morphogenesis;GO:0007033//vacuole organization;GO:0031669//cellular response to nutrient levels;GO:0007030//Golgi organization;GO:0048193//Golgi vesicle transport;GO:0015986//ATP synthesis coupled proton transport;GO:0016049//cell growth	GO:0015078//hydrogen ion transmembrane transporter activity;GO:0009678//hydrogen-translocating pyrophosphatase activity;GO:0016887//ATPase activity	GO:0009705//plant-type vacuole membrane;GO:0009941//chloroplast envelope;GO:0000220//vacuolar proton-transporting V-type ATPase, V0 domain;GO:0005794//Golgi apparatus;GO:0005886//plasma membrane;GO:0005739//mitochondrion
157	Fna_49305	105961	MASQGCFNGTHGIKRVHPLFHSLTYRLSSLPLITKPQALILSSQLRLFPSSSSSSGIASFHQASSYKRSREVSPRYREKEEEMTIKPAVCISNGNLIIKNRTVLTGLPDNVITTSSSEAGPVEGVFIGAVFDKEESNHIVPIGSLNESRFMACFRFKLWWMAQRMGELGRDIPLETQFLLVESNDGSHLETNQKLYTVFLPLIEGSFRSCLQGNVNDDVELCLESGDGDTKTSSFTHSLYIHAGTDPFKTITDAVHTVKLHLKSFRQRHEKKLPGIVDFFGWCTWDAFYQEVTQEGVEAGLQSLTSGDTPPKFVIIDDGWQTVANDVNPVEEDKPVFRLTGVKENVKFKNKDEGIKNIVDIAKEKYGLKYVYVWHAITGYWGGVRPGEEYGSSMKYPVV…	148	7.3	-	11	11	6	6	1.021	1.207	1.114	0.131522	gi|62320960|dbj|BAD93984.1|	seed imbitition protein-like [Arabidopsis thaliana]	sp|Q8RX87|RFS6_ARATH	Probable galactinol--sucrose galactosyltransferase 6 OS=Arabidopsis thaliana GN=RFS6 PE=2 SV=2	-	-	-	-	-	-	-	K06617|1|0.0|1318|aly:ARALYDRAFT_910064|raffinose synthase [EC:2.4.1.82]	GO:0009744//response to sucrose stimulus;GO:0006979//response to oxidative stress;GO:0009409//response to cold;GO:0009750//response to fructose stimulus;GO:0008152//metabolic process;GO:0080167//response to karrikin	GO:0004553//hydrolase activity, hydrolyzing O-glycosyl compounds;GO:0047268//galactinol-raffinose galactosyltransferase activity	GO:0009506//plasmodesma;GO:0009507//chloroplast
47	Fna_09166	44267	MPYYTRDEDEVDDFDEFDPTPYSGGYDITVIYGRPIPPCDDTCYPLSSAADEDFEYERPEFTSYHDPSAYAEEALNPEYSSYSRPKPRPGFRPGSAGGGHVQGERPDQSYGSGYGGQTEAEYGRRPESGYGGATETEYGRRPEQSYGSGGYGGRSEVESGGYGGRSEVESGGYGGRSESGGYGGRTEVEYGRRPESGYGGRSETETGYGSGYEKKPSFGEERSEYERKPSYGRSEDQEEGGYRKPSYGRSEDQVESYIKPSSYGRSEEEEEGGYRKPSYGRSEEQEEGSYRKPSYGRRNDDDDDEERRNRSGDDEEGSYGRKKYGGNDSDDDEEKKQQRYKHHHHQRRRDEDDD	642	16.7	-	14	12	4	3	1.315	1.516	1.4155	0.142128	gi|357143922|ref|XP_003573102.1|	PREDICTED: uncharacterized protein At5g39570-like [Brachypodium distachyon]	sp|Q9FKA5|Y5957_ARATH	Uncharacterized protein At5g39570 OS=Arabidopsis thaliana GN=At5g39570 PE=1 SV=1	-	-	-	-	-	-	-	-	-	-	GO:0044424//intracellular part
133	Fna_58622	32510	MRHNCCHLSFASTLKILNFVQAFFGVSIIIYSIWMLDQYHRHVPVDPPTSSSGLGIARVSEPLNNPAGLMASVVLGSSGGGGGDHGFNLRSLDLPAPWFIYSFMAVGVLVCIVTIIGFIAAEAINGCCLCFYSILKTLLILLEAALVAFIAIDRQWEKDLPYDPTGELNSLRAFIEDNIDICKWVGAAVLVVQLLSLLLAMVLRAMVSPKRPELGDEEDFENPRSRAWDPHLSSQANQASAGPSKSENWSSRIREKYGLNQSQAVNPKG	243	14.9	-	6	6	3	3	1.616	1.139	1.3775	0.33729	gi|297836220|ref|XP_002885992.1|	hypothetical protein ARALYDRAFT_480447 [Arabidopsis lyrata subsp. lyrata] >gi|297331832|gb|EFH62251.1| hypothetical protein ARALYDRAFT_480447 [Arabidopsis lyrata subsp. lyrata]	sp|Q93XY5|TET18_ARATH		-	-	-	-	-	-	-	-	GO:0009627//systemic acquired resistance;GO:0007030//Golgi organization;GO:0031347//regulation of defense response;GO:0006816//calcium ion transport;GO:0009651//response to salt stress	-	GO:0005774//vacuolar membrane
75	Fna_62094	41984	MQAFYIFVVSLLLTLNYRGEASGSVFFIDGSNNQYLRPPSAEALPMSLSEISASVSALLGFAPPSTLTAHGSSKLNKILKPNPFERPRAAFVLEIAGAHDALVEDHSFLGNAIRGSISSDSYNADIELPESGVAVVSVNEPSSDVTDKDMNEFASWLGGSYVTGXPLTGLLSIPLAGAANVEFHLEKEAERKFALNLLDLYKNIRGAVNLHGIEQAAELTIGRFGGIHALAQEYGQGMAKQGMDVLLATLSKLFDLLETSHKGQIVGVIVLDERVNQESANLLSVESSSRSSARSMAEVEGVPSGAIIAQVILVRLTLAWLTGIILLIATLLGVYFLMYMPLTKDTLLYSNVKLD	88	8.5	-	3	3	2	2	1.207	1.447	1.327	0.169706	gi|15450743|gb|AAK96643.1|	AT3g24160/MUJ8_16 [Arabidopsis thaliana] >gi|22137144|gb|AAM91417.1| AT3g24160/MUJ8_16 [Arabidopsis thaliana]	-	-	-	-	-	-	-	-	-	-	GO:0016049//cell growth;GO:0006623//protein targeting to vacuole;GO:0009651//response to salt stress;GO:0000902//cell morphogenesis;GO:0006816//calcium ion transport;GO:0007030//Golgi organization;GO:0007033//vacuole organization;GO:0048193//Golgi vesicle transport	-	GO:0005774//vacuolar membrane;GO:0005783//endoplasmic reticulum;GO:0005794//Golgi apparatus
87	Fna_47825	10166	MSRATYIVGALAGSAVVAYICDKVISDDKIFGGSTPGTITNKAWSVATEERLQAWPRTAGPPVVMNPISRQNFIVKSRPE	361	40	1	12	12	3	3	1.31	1.156	1.233	0.108894	gi|15236960|ref|NP_191995.1|	uncharacterized protein [Arabidopsis thaliana] >gi|2252869|gb|AAB62867.1| AT0ZI1 gene product [Arabidopsis thaliana] >gi|7267425|emb|CAB80895.1| stress-induced protein OZI1 precursor [Arabidopsis thaliana] >gi|20260204|gb|AAM13000.1| stress-induced protein OZI1 precursor [Arabidopsis thaliana] >gi|21387039|gb|AAM47923.1| stress-induced protein OZI1 precursor [Arabidopsis thaliana] >gi|332656546|g…	-	-	-	-	-	-	-	-	-	-	GO:0009617//response to bacterium;GO:0009853//photorespiration;GO:0010193//response to ozone;GO:0000302//response to reactive oxygen species	-	GO:0005777//peroxisome;GO:0016020//membrane;GO:0009536//plastid;GO:0005739//mitochondrion
135	Fna_57884	28898	MAEEQKITLDTAPPAPAPAPAPAPAREKTSDDSKALAIVEKPVEPAAPKKSSSSGSQDRDVKLADLSKEKTLAYVKAWEDSEKSKAEHKAEKKISDILAWENSKKAAVEAQLKKIEEQLENKKAEYAEKMKNKVAAIHKEAEERRAMIEAKRGEDVLKAEEMAAKFRATGIVPKATCGCF	145	25.6	-	4	3	3	2	1.267	1.152	1.2095	0.0813173	gi|297820980|ref|XP_002878373.1|	hypothetical protein ARALYDRAFT_486603 [Arabidopsis lyrata subsp. lyrata] >gi|297324211|gb|EFH54632.1| hypothetical protein ARALYDRAFT_486603 [Arabidopsis lyrata subsp. lyrata]	sp|Q9M2D8|Y3126_ARATH	Uncharacterized protein At3g61260 OS=Arabidopsis thaliana GN=At3g61260 PE=1 SV=1	-	-	-	-	-	-	-	K08818|1|5e-07|52.0|vvi:100246062|cell division cycle 2-like [EC:2.7.11.22]	-	GO:0003677//DNA binding;GO:0005515//protein binding	GO:0005773//vacuole;GO:0009506//plasmodesma;GO:0005886//plasma membrane
150	Fna_05199	48628	MASLLLPSSQLLLRTQTQHNTQPSLLPRPSPKTPFLVSLPSLRPSRLNHLSTTASASKKPSEMENKKQKSSSEAEEEVEEEEVEEDMLWIQEKALDLVEFTGSVTQAIPGPRVGSSKLPWMLAVPLAYAGVTFVTAFVKTVKKFSSPKAQRKKLVNQNAMLCRSIDELLQKEGTVNSSELKAIEEKTGFNMMEILRKYIRYALNEKPFNPDLVASLIHLRRASGLDDSQIPEVLNEISRRIVKEKGPVVMNMQGFTEKGFKRKLAVQALFGKIYYLSELPDFCSKDNSLIVKEIFGVTDEDAEKLRIHALAEAGDIDSLEKMVEFEKAADSSSDIEDTNEEDDTTTTTTP	414	23.1	-	16	15	6	5	1.252	1.122	1.187	0.0919239	gi|224113227|ref|XP_002316428.1|	predicted protein [Populus trichocarpa] >gi|222865468|gb|EEF02599.1| predicted protein [Populus trichocarpa]	-	-	-	-	-	-	-	-	-	-	-	-	GO:0009535//chloroplast thylakoid membrane;GO:0009941//chloroplast envelope
98	Fna_05145	34707	MKSPHHTTQHNTHHHRLLFALFLLTYYLYLFITQKDKTNPRISCPDLLESEVAMSCTSNVLLSPNGCVLASPKPLGRFLSARSVGRKLFVSVVRASSDDPDCNAEECAPDKEVGTVSMEWLAGEKTKVVGTFPPRKRGWTGYVEKDTAGQTNVYSIEPAVYVAESAISSGTAGSSSDGAENTAAIVGGLALIAIAAASSILLQVGKDAPSKPKAVDYRGPSLSYYINKFKPSEVVQASTPILTEAPPVAQEETSPPETTASVAQPEETPSVQATSSTS	88	9.4	2	15	15	3	3	1.09	1.211	1.1505	0.0855599	gi|297810813|ref|XP_002873290.1|	hypothetical protein ARALYDRAFT_487522 [Arabidopsis lyrata subsp. lyrata] >gi|297319127|gb|EFH49549.1| hypothetical protein ARALYDRAFT_487522 [Arabidopsis lyrata subsp. lyrata]	-	-	-	-	-	-	-	-	-	-	GO:0009902//chloroplast relocation;GO:0009965//leaf morphogenesis;GO:0016117//carotenoid biosynthetic process;GO:0010027//thylakoid membrane organization;GO:0030154//cell differentiation;GO:0034660//ncRNA metabolic process;GO:0042793//transcription from plastid promoter	-	GO:0009535//chloroplast thylakoid membrane
111	Fna_53618	131782	MVHNAYDSFQLLTNCPARIDAVESHNSKLFAGCYDGSLRIYSPQSPSSELRQDSYLLETTVTGFSKKPIVAMKVLASRELLLSLSESIAFHKIPNLETVAVITKAKGANAYSWDDRRGFLCFSRQKRVCVFKHDGGGGFVEVRDYGVPDTVKSISWCGENICLGIRKEYVILNTANGTLSEVFPSGRVAPPLVTSLPSGELLLGKDNIGVFVDQNGKLLQTERLCWSEAPTAIVIQNPYAIALLPRRVEVRLLRSPYPLIQTIVLQNIRHLVKSNNAVIVGLDNSVHALFPVSIGAQIVQLTASGNFEEALALCKLLPSEESSLRAAKESSIHTRFAHYLFENGSYEEAMEHFLASQVDITHVLSMYPSILLPKTTMIPPPDKMLDISGEEASLSRGSS…	73	4.4	-	3	3	3	3	1.791	1.336	1.5635	0.321734	gi|297798238|ref|XP_002867003.1|	hypothetical protein ARALYDRAFT_490975 [Arabidopsis lyrata subsp. lyrata] >gi|297312839|gb|EFH43262.1| hypothetical protein ARALYDRAFT_490975 [Arabidopsis lyrata subsp. lyrata]	sp|Q96JC1|VPS39_HUMAN	Vam6/Vps39-like protein OS=Homo sapiens GN=VPS39 PE=1 SV=2	-	-	-	-	-	-	-	-	GO:0016192//vesicle-mediated transport;GO:0006623//protein targeting to vacuole;GO:0042732//D-xylose metabolic process;GO:0007033//vacuole organization;GO:0009793//embryo development ending in seed dormancy;GO:0006487//protein N-linked glycosylation	GO:0005083//small GTPase regulator activity	GO:0005622//intracellular;GO:0009506//plasmodesma
39	Fna_43670	46706	MADSSPQSATPSPALQSPTSEPAPPPPPPCSVFSSLKGLNRPKLRVTSEFDSDSLLFFNKVSCKIFDNLAKLKLSFHNNAQREVSQPQVSFTSKYVSVLYDVEEKNAFVKSTVDVSPRLQLRALHNVKAQQGEVAMEANLAEPGYSLELSSPVPIGYPRATLKFPLGEVSVQEKEVEEEEKSKRIVSVNGVLKRQAMNGVCSALYTDEELRLRYAYKDEALSFIPTISLPSNAVSFAFKRQFSPSDKLSYWYNFDSNMWSAVYKRTYGKDYKFKAGYDSDVRLGWASLWVGDEDGKVKTTPMKMKVQFMLQVPQDDIKTSVLMFRVKKRWDL	134	9	-	5	5	3	3	1.911	1.33	1.6205	0.410829	gi|297828117|ref|XP_002881941.1|	hypothetical protein ARALYDRAFT_483513 [Arabidopsis lyrata subsp. lyrata] >gi|297327780|gb|EFH58200.1| hypothetical protein ARALYDRAFT_483513 [Arabidopsis lyrata subsp. lyrata]	sp|O80565|OEP37_ARATH	Outer envelope pore protein 37, chloroplastic OS=Arabidopsis thaliana GN=OEP37 PE=1 SV=2	-	-	-	-	-	-	-	-	GO:0006812//cation transport	GO:0005216//ion channel activity	GO:0031359//integral to chloroplast outer membrane;GO:0005634//nucleus;GO:0009706//chloroplast inner membrane;GO:0005739//mitochondrion
137	Fna_11878	52658	MSGCAMNFQLSSFVKFRNDISSLRICNRDFVFGVLVKEMKVPVLRIKGTQRSRLLVVNMSQSPVEPQSITEVESDVNLWKGDNVRNLGADEMEKFESGGNVGNGFNGGDGNGGGGDGDGDGNGNGNGDDGEEDYEEKEFGPVLKFEEVMRETEARGATLPSDMLEAAKTFGIRKLLLLRYLDLQSSPGLLGFAIRSWSMLRNRMLADPSFLFKIGTEIVIDSCCATVAEVQKRGKDFWAEFELYVADLLVGVVVNVALVGMLAPFVRFGQPSASTGSLGRMLNAYNALPSSVFEAERPGCSFSAQQRLATYFYKGIMYGAVGFGCGIVGQGIANLIMTAKRSINKSEEDIPVPPLIKSAALWGVFLSVSSNTRYQIINGLERVVEASPFAKKVPPAALA…	113	7.5	1	7	7	3	3	1.063	1.219	1.141	0.110309	gi|224138886|ref|XP_002322926.1|	predicted protein [Populus trichocarpa] >gi|222867556|gb|EEF04687.1| predicted protein [Populus trichocarpa]	-	-	-	-	-	-	-	-	-	K07562|1|4e-21|100|sbi:SORBI_03g046345|nonsense-mediated mRNA decay protein 3!K14945|2|2e-20|98.2|rcu:RCOM_0126290|protein quaking	GO:0048366//leaf development	-	GO:0009941//chloroplast envelope;GO:0016020//membrane
36	Fna_83262	22608	MAEPSCLLGKLEIEVEIKASAEKFHHMFAERPHHIPKATPGHIKGCDLHEGEWGKVGSIIVWNYVHDGEPKVAKDIIEAVDQEKNLFKMRVIEGDLMKEYKNFVLTIQATPKHDGSGSIVHWLIEYEKISEEVAHPETLVQLLTEMSQGIDEHLLTEE	107	23.4	-	5	5	3	3	0.965	0.734	0.8495	0.163342	gi|30698759|ref|NP_565003.3|	MLP-like protein 34 [Arabidopsis thaliana] >gi|332197007|gb|AEE35128.1| MLP-like protein 34 [Arabidopsis thaliana]	sp|Q9SSK7|MLP34_ARATH	MLP-like protein 34 OS=Arabidopsis thaliana GN=MLP34 PE=2 SV=1	-	-	-	-	-	-	-	-	GO:0070838//divalent metal ion transport;GO:0006952//defense response;GO:0009607//response to biotic stimulus;GO:0030003//cellular cation homeostasis	-	GO:0009507//chloroplast;GO:0005634//nucleus
29	Fna_71961	66593	MVILSLVSCSVSLFSPPISLRLHFPPATSLFSHGSFPASTFKPELRPLFVCCLQRRETAHIHRCNCLTCTIDGETQIESLFSLFRDIGFKEEETEMILAKNPDVKSTPLDKISARVASLQSLKLDGFALQGLIAKCPSLLTSEELDLVITFLVGELEGRLDPELVERILAVSDTSFLLSFNQKVRLLIHHGIPKEKISYVLSKVYLNKLMYQKSVEDIERLISYLEPFGGIGIIARRPVILNSDLDTQLIPRVEFIRNLSGEDDFATGTVLRRLPAILSYSVDHMNSHVEFLKSFAGLTSEQVFKIVHVFPNVISTSKERKLRPRIEFLKQSGFDSPGMFKFLSKAPLFLALSEDNLSHKLGFLVKIGYKHRTRELAFAMGAVTRTSSDNMQRVIGLYL…	156	11	3	5	5	4	4	0.876	0.688	0.782	0.132936	gi|15239573|ref|NP_200229.1|	plastid transcriptionally active 15 protein [Arabidopsis thaliana] >gi|332009080|gb|AED96463.1| plastid transcriptionally active 15 protein [Arabidopsis thaliana]	-	-	-	-	-	-	-	-	-	K15031|1|2e-20|99.0|sbi:SORBI_02g002530|transcription termination factor, mitochondrial	GO:0042793//transcription from plastid promoter;GO:0045893//positive regulation of transcription, DNA-dependent	-	GO:0009508//plastid chromosome;GO:0005739//mitochondrion;GO:0009507//chloroplast
95	Fna_14134	35442	MKGLQTMYLALPNKVWLRKLGGATPAEEEIREGVLASSTSKPVLEVGNALYITSRTAVVDQTADTGRLFLTVVNHCPFTVWPAIQPNAGHPVLEKGGFALPTNTHRSFSPPTTHWSGRIWGRTGCSHYNGKFSCVTGDCGNRLECNGLGGATPASLAQFDLHHGGHRDLSSYGVSLVDGFNVPMTVTPHEGRGVCPVVGCREDLLRTCPAHLQLRSGHGGHVVACKSGCEAFRTDELCCRNHYNSPQTCRASSHSLFFKHACPSTMTFAHDSPSLMHDCSSPRELKVIFCH	352	12.4	1	8	8	2	2	0.752	0.712	0.732	0.0282843	gi|27373045|gb|AAO12209.1|	thaumatin-like cytokinin-binding protein [Brassica oleracea]	sp|Q41350|OLP1_SOLLC	Osmotin-like protein OS=Solanum lycopersicum PE=1 SV=1	-	-	-	-	-	-	-	-	GO:0051322//anaphase;GO:0042545//cell wall modification;GO:0000911//cytokinesis by cell plate formation;GO:0009664//plant-type cell wall organization;GO:0051707//response to other organism	-	GO:0009505//plant-type cell wall;GO:0009506//plasmodesma;GO:0005576//extracellular region
56	Fna_53821	213324	MASSSSRTRSRSPFSHRRPPSPYSSASSTCSSHMNNRLLPRSSSTSASTVYNSAAVSGSRSMATSRTVSDPGLVGGSGNYKPPSPVPYASDGVISEPMSTTTSDRHSISVTVRFRPMSEREYQRGDEIAWYPDAEKMVRNEYNPLTAYAFDKVFGPQATTVEVYDVAAKPVVKAAMEGVNGTVFAYGVTSSGKTHTMHGDQDFPGIIPLAIKDVFSIIQETTGREFLLRVSYLEIYNEVINDLLDPTGQNLRIREDSQGTYVEGIKEEVVLSPGHALSFIEAGEEHRHVGSNNFNLLSSRSHTIFTLMIESSAHGDQYDGVIFSQLNLIDLAGSESSKTETTGLRRKEGSFINKSLLTLGTVIGKLTEGKTTHVPFRDSKLTRLLQSSLSGHGHVSLIC…	290	3.7	-	20	9	5	2	0.799	0.876	0.8375	0.0544472	gi|297821329|ref|XP_002878547.1|	hypothetical protein ARALYDRAFT_481003 [Arabidopsis lyrata subsp. lyrata] >gi|297324386|gb|EFH54806.1| hypothetical protein ARALYDRAFT_481003 [Arabidopsis lyrata subsp. lyrata]	sp|Q6S001|KIF11_DICDI	Kinesin-related protein 11 OS=Dictyostelium discoideum GN=kif11 PE=3 SV=1	SPBC1604.20c	231	6e-60	COG5059	Kinesin-like protein	Z	Cytoskeleton ;	K11498|1|0.0|1287|aly:ARALYDRAFT_481003|centromeric protein E	GO:0005982//starch metabolic process;GO:0007623//circadian rhythm;GO:0007018//microtubule-based movement;GO:0031347//regulation of defense response	GO:0003777//microtubule motor activity;GO:0008270//zinc ion binding;GO:0005524//ATP binding	GO:0005874//microtubule;GO:0009507//chloroplast
49	Fna_33258	52411	MKINIRNAAMVRPAAETPSTYLWNSNVDLIIARYHSSSVYFYRSNGASNFFDPQVLKEALAKALVPFYPFAGSLRRDENGRIEIDCNAAGALFIVADTPSVIDDLGDFAPSVNLSKLVPHVDYSPGIHTFPLLVLQVTFFKCGGVSLGVGIQHHVSDGLSSIHFINSWSDMARGLDLTLPPFIDRTLLRAREPPHPTFHHVEYQPSPSMKIPLHPDNTTVSIFKLSRDLLVALKAKAKEDGNTVSYSSYETLAAHVWRSVTKARAFPDDQVTKLYIATDGRSRLRPQLPPGYLGNVVFTATPLAAAGDLLSKPTSYVAGLIHDVLARMDDEYLRSALDYLEMQPDLSALIRGAHTYNCPNLGITSWVRLPIYDADFGWGRPVFMGPSVIAFEGLSFVLP…	193	10.7	-	13	13	4	4	0.763	0.992	0.8775	0.161927	gi|227206308|dbj|BAH57209.1|	AT5G48930 [Arabidopsis thaliana]	sp|Q9FI78|HST_ARATH		-	-	-	-	-	-	-	K13065|1|0.0|742|aly:ARALYDRAFT_892660|shikimate O-hydroxycinnamoyltransferase [EC:2.3.1.133]	GO:0010363//regulation of plant-type hypersensitive response;GO:0009805//coumarin biosynthetic process;GO:0009611//response to wounding;GO:0009963//positive regulation of flavonoid biosynthetic process;GO:0006612//protein targeting to membrane;GO:0010252//auxin homeostasis;GO:0009809//lignin biosynthetic process	GO:0047672//anthranilate N-benzoyltransferase activity;GO:0047172//shikimate O-hydroxycinnamoyltransferase activity;GO:0047205//quinate O-hydroxycinnamoyltransferase activity	GO:0005829//cytosol
81	Fna_32456	17742	MQGALCIKPTVLPLSSPKLTLLPPQTISTTKPSRLSSLRFRPNSSSPSTSDPLTVDYNDSPLSVFPAEACEVISGYACSADIYPEVKLETKPVSPPVASEPVDREYLEYNNPKTVFPAEACDDLGGEFCEPDYQKDVY	219	18.8	1	9	9	2	2	0.947	0.806	0.8765	0.0997021	gi|157849690|gb|ABV89628.1|	light regulated protein-like protein [Brassica rapa]	sp|Q03200|LIRP1_ORYSJ	Light-regulated protein OS=Oryza sativa subsp. japonica GN=LIR1 PE=2 SV=1	-	-	-	-	-	-	-	-	GO:0030003//cellular cation homeostasis;GO:0070838//divalent metal ion transport	-	GO:0009507//chloroplast
53	Fna_25214	41075	MAAIIRCCSSFSHTSGVRTPPHENSRGPETGKLAKPIGYSLVRTPGAHHLISKIKPLSTNNPYERESQTPFGSSFETFEKLSSFEGFGKLKLPVMAVLLTNSLLMGTPLEALAAEICEPESSIFNMPVLLLVALVGATVGGLVARQRKGELQRLNEQLRQINTALRRQAKIESYAPGLSYAPVGARIPSESEIIVDPKKQELISKLKTGKTFLRNQELEKAFSEFKIALELAQSLGDPIEEKKAARGLGASLQRQGKYREAIQYHNMVLAISNREGEDSGSTEAYGAIADCYTELGDLEKAGSYYDTYIARLETD	182	13.7	1	7	7	3	3	0.775	0.964	0.8695	0.133643	gi|222424973|dbj|BAH20437.1|	AT3G14110 [Arabidopsis thaliana]	sp|Q940U6|FLU_ARATH	Protein FLUORESCENT IN BLUE LIGHT, chloroplastic OS=Arabidopsis thaliana GN=FLU PE=1 SV=1	-	-	-	-	-	-	-	-	GO:0016117//carotenoid biosynthetic process;GO:0006655//phosphatidylglycerol biosynthetic process;GO:0006636//unsaturated fatty acid biosynthetic process;GO:0019288//isopentenyl diphosphate biosynthetic process, mevalonate-independent pathway;GO:0006766//vitamin metabolic process;GO:0006546//glycine catabolic process;GO:0019748//secondary metabolic process;GO:0009106//lipoate metabolic process;GO…	GO:0005515//protein binding	GO:0009941//chloroplast envelope;GO:0009535//chloroplast thylakoid membrane;GO:0005886//plasma membrane
72	Fna_75801	20928	MIPILQISILCFALFAGISISSSSEEEETIYKILQDNGLPSGIFPKGVTEFTFDGETGRFSVYLNHSCDAKYETELRYDTNITGTLSSANVTDLSGISAQDLFLWFPVKGIRVDVPSSGLIYFDVGVVRKQYSLSVFETPRDCVAVRRENEVESSVLSLHQVDETLGRNVI	234	32.7	1	10	9	4	3	0.896	0.804	0.85	0.0650538	gi|6041854|gb|AAF02163.1|AC009853_23	unknown protein [Arabidopsis thaliana]	sp|Q9M015|Y5161_ARATH	Uncharacterized protein At5g01610 OS=Arabidopsis thaliana GN=At5g01610 PE=1 SV=1	-	-	-	-	-	-	-	-	GO:0006413//translational initiation	GO:0003743//translation initiation factor activity	GO:0005773//vacuole;GO:0005576//extracellular region
76	Fna_86919	151157	MRSFFSRGAKDSPSSSASPSLRSYPSTPPASSSAVTGPPRPIRLVYCDEKGKFRMDPEAVATLLLVKEPVGVVSVCGRARQGKSFILNQLLGRSNGFQVASTHKPCTKGLWLWSSPIKRTALDGSEYNLLLLDSEGIDAYDQTGTYSTQIFSLAVLLSSMFIYNQMGGIDEASLDRLSLVTQMTKHIRVKASEGTSSRSELGQFSPIFVWLLRDFYLDLVEDNRKITPRDYLEIALRPVQGGGGDIAAKNEIRDSIRALFPDRECFTLVRPLTNEKDLQRLDQIPLEDLRGEFAAGLDAFTKFVFEKTRPKQLGGTVMTGPVLAAITQSYLDALNNGAVPTITSAWQNVEETECRRAYDSGIEAYLAAFDQSKAPEEGALREEHEEAVRKALAMFNANA…	282	7.5	-	13	8	6	4	0.751	0.928	0.8395	0.125158	gi|224125598|ref|XP_002329844.1|	predicted protein [Populus trichocarpa] >gi|222870906|gb|EEF08037.1| predicted protein [Populus trichocarpa]	sp|Q01514|GBP1_MOUSE	Interferon-induced guanylate-binding protein 1 OS=Mus musculus GN=Gbp1 PE=1 SV=1	-	-	-	-	-	-	-	-	GO:0000911//cytokinesis by cell plate formation;GO:0006955//immune response;GO:0000226//microtubule cytoskeleton organization	GO:0003924//GTPase activity;GO:0005525//GTP binding	GO:0005730//nucleolus;GO:0009507//chloroplast
32	Fna_52084	28155	MILLHNFFISSLSFSPQSIKTMSNIYVTALWDFENSPIPYNKLPNLFENIQKSLQASNKHYILFKIIAFGPLTKKPGNLPDTITYEELPARTIPCEANPQGTDCLQYVIDQGSSSVRPVRNTDAADLMIIMKAFANFIQDGVRDVLIIAGDGDFGNLLRKAMKRKNVNIMLAYPEKGSAFLKHEARTTFKWSLERSFDAPELMINGGRG	90	17.2	-	6	6	3	3	0.703	0.958	0.8305	0.180312	gi|15240156|ref|NP_200926.1|	Putative endonuclease or glycosyl hydrolase [Arabidopsis thaliana] >gi|332010048|gb|AED97431.1| Putative endonuclease or glycosyl hydrolase [Arabidopsis thaliana]	-	-	-	-	-	-	-	-	-	-	-	-
107	Fna_22581	34537	MSGQENRDGSRISTPAASEPKAAPPHSSDYAPYPKLDPNDVTPPPPPAPISGNAATTMPPEFNPYVSPSPVPKNTMDSVKDTLGKWGKMAADATKKAQDLSGNVWQHLKTGPSVADAAVSRIAQGTKILAEGGYEKVFKQTFECFPDEQLRKTYACYLSTSAGPVMGVLYLSTHKLSFCSDNPLSYKEGDQTKWSYYKVVLPVNQLKAVNPSTSRVNTSEKYIQVISVDNHEFWFMGFVTYDSAVKSLQEAVQSHAP	36	8.6	-	2	2	2	2	0.616	0.995	0.8055	0.267993	gi|297851258|ref|XP_002893510.1|	hypothetical protein ARALYDRAFT_890356 [Arabidopsis lyrata subsp. lyrata] >gi|297339352|gb|EFH69769.1| hypothetical protein ARALYDRAFT_890356 [Arabidopsis lyrata subsp. lyrata]	sp|Q9SE96|GEML1_ARATH	GEM-like protein 1 OS=Arabidopsis thaliana GN=FIP1 PE=1 SV=1	-	-	-	-	-	-	-	-	GO:0006623//protein targeting to vacuole;GO:0006944//cellular membrane fusion;GO:0016197//endosomal transport	GO:0005515//protein binding	GO:0009507//chloroplast
60	Fna_52436	20741	MIRIVQVTIILCFSIAAVISISTDDESIYEILKQNGLPSGIFPKGVTEFNFDVKTGPVYLTRSCDAKYEAELRYQANVTGTIGDSHVADLSGISAQDLFLWFPVKGIRVDVPSSGLIYFDVGVVRKQYSLSFFDAPRDCVTVRGENEVQASMLSLCQVDESLGRNII	102	23.4	-	4	3	3	2	0.784	0.675	0.7295	0.0770746	gi|297833538|ref|XP_002884651.1|	hypothetical protein ARALYDRAFT_478066 [Arabidopsis lyrata subsp. lyrata] >gi|297330491|gb|EFH60910.1| hypothetical protein ARALYDRAFT_478066 [Arabidopsis lyrata subsp. lyrata]	-	-	-	-	-	-	-	-	-	-	-	-	GO:0005576//extracellular region;GO:0005773//vacuole
4	Fna_63604	31061	MATADVEQVTPAAAEHVEMTPPKTVEPEETAAAVVTESAPAQVTETEAPVEETEKPTEEADETKTETKEEEAPVEVTTKDLPVEETEKPAEETEEAKTETEEIKKEEEAPVEVTTKDLPVEETEEIKKEEEAPAVVEEESKTEEVVEPKKEEEAPVVVEEESKAEEVVEPKKVEEEEVKTEETPAVVEEEKKAEAEEEKPTEAAAPVEVAVEKADE	83	15.3	-	3	3	2	2	0.428	0.488	0.458	0.0424264	-	-	-	-	-	-	-	-	-	-	-	-	-	-
